# Supplementary material for: Diisopropyl 1-(4-meth­oxy­phen­yl)-2,6-dimethyl-4-(3-nitro­phen­yl)-1,4-dihydro­pyridine-3,5-dicarboxyl­ate
Source: Acta Crystallogr Sect E Struct Rep Online. 2011 Oct 22;67(Pt 11):o2979. doi: 10.1107/S1600536811042073 (PMC3247382; doi:10.1107/S1600536811042073)
Supplement: Supplementary file 1 [file e-67-o2979-sup1.cif]

##############################################################################
#                                                                            #
# This CIF contains the data in a paper accepted for publication in          #
# Acta Crystallographica Section E. It conforms to the requirements of       #
# Notes for Authors for Acta Crystallographica Section E, and has been       #
# peer reviewed under the auspices of the IUCr Commission on Journals.       #
#                                                                            #
# Full details of the Crystallographic Information File format               #
# are given in the paper "The Crystallographic Information File (CIF):       #
# a New Standard Archive File for Crystallography" by S. R. Hall, F. H.      #
# Allen and I. D. Brown [Acta Cryst. (1991), A47, 655-685].                  #
#                                                                            #
# The current version of the core CIF dictionary is obtainable from          #
# ftp://ftp.iucr.org/pub/cif_core.dic.                                       #
#                                                                            #
# Software is freely available for graphical display of the structure(s)     #
# in this CIF. For information consult the CIF software page                 #
# http://www.iucr.org/resources/cif/software.                                #
#                                                                            #
# This file may be used for bona fide research purposes within the           #
# scientific community so long as proper attribution is given to the journal # 
# article from which it was obtained.                                        #
#                                                                            #
##############################################################################
data_I
_audit_creation_method     SHELXL-97
_chemical_name_systematic
;
Diisopropyl 1-(4-methoxyphenyl)-2,6-dimethyl-4-(3-nitrophenyl)-1,4-
dihydropyridine-3,5-dicarboxylate
;
_chemical_name_common     ?
_chemical_formula_moiety     'C28 H32 N2 O7'
_chemical_formula_sum     'C28 H32 N2 O7'
_chemical_formula_iupac     'C28 H32 N2 O7'
_chemical_formula_weight     508.56
_chemical_melting_point     ?
_symmetry_cell_setting     triclinic
_symmetry_space_group_name_H-M     'P -1'
_symmetry_space_group_name_Hall     '-P 1'
loop_
    _symmetry_equiv_pos_as_xyz
    'x, y, z'
    '-x, -y, -z'
_cell_length_a     9.5043(8)
_cell_length_b     10.7570(7)
_cell_length_c     15.1279(12)
_cell_angle_alpha     90.501(6)
_cell_angle_beta     105.873(7)
_cell_angle_gamma     114.601(7)
_cell_volume     1339.27(18)
_cell_formula_units_Z     2
_cell_measurement_reflns_used     3153
_cell_measurement_theta_min     3.37
_cell_measurement_theta_max     29.02
_cell_measurement_temperature     293(2)
_exptl_crystal_description     block
_exptl_crystal_colour     'light-yellow'
_exptl_crystal_size_max     0.30
_exptl_crystal_size_mid     0.20
_exptl_crystal_size_min     0.20
_exptl_crystal_density_diffrn     1.261
_exptl_crystal_density_meas     ?
_exptl_crystal_density_method     'not measured'
_exptl_crystal_F_000     540
_exptl_absorpt_coefficient_mu     0.091
_exptl_absorpt_correction_type     multi-scan
_exptl_absorpt_process_details     '(CrysAlis RED; Oxford Diffraction, 2007)'
_exptl_absorpt_correction_T_min     0.825
_exptl_absorpt_correction_T_max     1.000
_exptl_special_details
;
<i>CrysAlis PRO</i>, Oxford Diffraction Ltd., Version 1.171.34.40 (release
27--08-2010 CrysAlis171. NET) (compiled Aug 27 2010,11:50:40) Empirical
absorption correction using spherical harmonics, implemented in SCALE3 ABSPACK
scaling algorithm.
;
_diffrn_ambient_temperature     293(2)
_diffrn_radiation_type     MoK\a
_diffrn_radiation_wavelength     0.71073
_diffrn_radiation_source     'fine-focus sealed tube'
_diffrn_radiation_monochromator     graphite
_diffrn_measurement_device_type     'Oxford Diffraction Xcalibur S'
_diffrn_measurement_method     \w
_diffrn_detector_area_resol_mean     16.1049
_diffrn_reflns_number     8313
_diffrn_reflns_av_R_equivalents     0.0430
_diffrn_reflns_av_sigmaI/netI     0.0778
_diffrn_reflns_theta_min     3.38
_diffrn_reflns_theta_max     25.00
_diffrn_reflns_theta_full     25.00
_diffrn_measured_fraction_theta_max     0.996
_diffrn_measured_fraction_theta_full     0.996
_diffrn_reflns_limit_h_min     -11
_diffrn_reflns_limit_h_max     11
_diffrn_reflns_limit_k_min     -11
_diffrn_reflns_limit_k_max     12
_diffrn_reflns_limit_l_min     -17
_diffrn_reflns_limit_l_max     17
_diffrn_standards_number     0
_diffrn_standards_interval_count     0
_diffrn_standards_interval_time     0
_diffrn_standards_decay_%     0
_refine_special_details
;
Refinement of <i>F</i>^2^ against ALL reflections. The weighted <i>R</i>-factor
<i>wR</i> and goodness of fit <i>S</i> are based on <i>F</i>^2^, conventional
<i>R</i>-factors <i>R</i> are based on <i>F</i>, with <i>F</i> set to zero for
negative <i>F</i>^2^. The threshold expression of <i>F</i>^2^ >
\s(<i>F</i>^2^) is used only for calculating <i>R</i>-factors(gt) <i>etc</i>.
and is not relevant to the choice of reflections for refinement.
<i>R</i>-factors based on <i>F</i>^2^ are statistically about twice as large
as those based on <i>F</i>, and <i>R</i>- factors based on ALL data will be
even larger.
;
_reflns_number_total     4688
_reflns_number_gt     2417
_reflns_threshold_expression     I>2sigma(I)
_refine_ls_structure_factor_coef     Fsqd
_refine_ls_matrix_type     full
_refine_ls_R_factor_all     0.1368
_refine_ls_R_factor_gt     0.0691
_refine_ls_wR_factor_gt     0.1700
_refine_ls_wR_factor_ref     0.2034
_refine_ls_goodness_of_fit_ref     0.933
_refine_ls_restrained_S_all     0.933
_refine_ls_number_reflns     4688
_refine_ls_number_parameters     334
_refine_ls_number_restraints     0
_refine_ls_hydrogen_treatment     constr
_refine_ls_weighting_scheme     calc
_refine_ls_weighting_details
                 'calc w=1/[\s^2^(Fo^2^)+(0.0993P)^2^] where P=(Fo^2^+2Fc^2^)/3'
_atom_sites_solution_hydrogens     geom
_atom_sites_solution_primary     direct
_atom_sites_solution_secondary     difmap
_refine_ls_shift/su_max     0.001
_refine_ls_shift/su_mean     0.000
_refine_diff_density_max     0.229
_refine_diff_density_min     -0.230
_refine_ls_extinction_method     none
_refine_ls_extinction_coef     ?
loop_
    _atom_type_symbol
    _atom_type_description
    _atom_type_scat_dispersion_real
    _atom_type_scat_dispersion_imag
    _atom_type_scat_source
    'C' 'C' 0.0033 0.0016
                         'International Tables Vol C Tables 4.2.6.8 and 6.1.1.4'
    'H' 'H' 0.0000 0.0000
                         'International Tables Vol C Tables 4.2.6.8 and 6.1.1.4'
    'N' 'N' 0.0061 0.0033
                         'International Tables Vol C Tables 4.2.6.8 and 6.1.1.4'
    'O' 'O' 0.0106 0.0060
                         'International Tables Vol C Tables 4.2.6.8 and 6.1.1.4'
_computing_data_collection     'CrysAlis CCD (Oxford Diffraction, 2007)'
_computing_cell_refinement     'CrysAlis CCD (Oxford Diffraction, 2007)'
_computing_data_reduction     'CrysAlis RED (Oxford Diffraction, 2007)'
_computing_structure_solution     'SHELXS97 (Sheldrick, 2008)'
_computing_structure_refinement     'SHELXL97 (Sheldrick, 2008)'
_computing_molecular_graphics     'ORTEP-3 for Windows (Farrugia, 1997)'
_computing_publication_material
                                'PLATON (Spek, 2009) and PARST (Nardelli, 1995)'
loop_
    _atom_site_type_symbol
    _atom_site_label
    _atom_site_fract_x
    _atom_site_fract_y
    _atom_site_fract_z
    _atom_site_U_iso_or_equiv
    _atom_site_adp_type
    _atom_site_calc_flag
    _atom_site_refinement_flags
    _atom_site_occupancy
    _atom_site_symmetry_multiplicity
    _atom_site_disorder_assembly
    _atom_site_disorder_group
    N N1 0.5454(3) 0.3122(2) 0.46535(16) 0.0543(7) Uani d . 1 1 . .
    C C2 0.6907(4) 0.4335(3) 0.4872(2) 0.0506(8) Uani d . 1 1 . .
    C C3 0.7718(4) 0.4905(3) 0.5771(2) 0.0488(8) Uani d . 1 1 . .
    C C4 0.7183(3) 0.4147(3) 0.6544(2) 0.0473(7) Uani d . 1 1 . .
    H H4 0.7355 0.4837 0.7038 0.057 Uiso calc R 1 1 . .
    C C5 0.5384(4) 0.3176(3) 0.6209(2) 0.0476(7) Uani d . 1 1 . .
    C C6 0.4637(4) 0.2640(3) 0.5308(2) 0.0505(8) Uani d . 1 1 . .
    C C7 0.7469(4) 0.4920(3) 0.4068(2) 0.0689(10) Uani d . 1 1 . .
    H H7A 0.6708 0.4345 0.3500 0.103 Uiso calc R 1 1 . .
    H H7B 0.8518 0.4952 0.4134 0.103 Uiso calc R 1 1 . .
    H H7C 0.7541 0.5836 0.4054 0.103 Uiso calc R 1 1 . .
    C C8 0.2886(4) 0.1574(4) 0.4926(2) 0.0729(10) Uani d . 1 1 . .
    H H8A 0.2620 0.1341 0.4269 0.109 Uiso calc R 1 1 . .
    H H8B 0.2187 0.1945 0.5048 0.109 Uiso calc R 1 1 . .
    H H8C 0.2742 0.0761 0.5220 0.109 Uiso calc R 1 1 . .
    C C9 0.4847(4) 0.2280(3) 0.3756(2) 0.0514(8) Uani d . 1 1 . .
    C C10 0.5215(4) 0.1169(3) 0.3684(2) 0.0547(8) Uani d . 1 1 . .
    H H10 0.5830 0.0971 0.4205 0.066 Uiso calc R 1 1 . .
    C C11 0.4672(4) 0.0366(3) 0.2846(2) 0.0628(9) Uani d . 1 1 . .
    H H11 0.4908 -0.0384 0.2800 0.075 Uiso calc R 1 1 . .
    C C12 0.3773(4) 0.0671(3) 0.2067(2) 0.0572(8) Uani d . 1 1 . .
    C C13 0.3389(4) 0.1750(3) 0.2140(2) 0.0665(9) Uani d . 1 1 . .
    H H13 0.2775 0.1951 0.1619 0.080 Uiso calc R 1 1 . .
    C C14 0.3912(4) 0.2535(4) 0.2984(2) 0.0674(10) Uani d . 1 1 . .
    H H14 0.3627 0.3256 0.3033 0.081 Uiso calc R 1 1 . .
    O O15 0.3339(3) -0.0171(2) 0.12593(16) 0.0828(8) Uani d . 1 1 . .
    C C16 0.2611(6) 0.0187(4) 0.0422(3) 0.1070(15) Uani d . 1 1 . .
    H H16A 0.2367 -0.0487 -0.0085 0.161 Uiso calc R 1 1 . .
    H H16B 0.3344 0.1079 0.0333 0.161 Uiso calc R 1 1 . .
    H H16C 0.1626 0.0213 0.0448 0.161 Uiso calc R 1 1 . .
    C C17 0.9226(4) 0.6192(3) 0.6040(2) 0.0523(8) Uani d . 1 1 . .
    O O18 0.9944(3) 0.6917(2) 0.55631(16) 0.0822(8) Uani d . 1 1 . .
    O O19 0.9781(3) 0.6499(2) 0.69719(15) 0.0682(7) Uani d . 1 1 . .
    C C20 1.1316(4) 0.7699(3) 0.7403(2) 0.0651(9) Uani d . 1 1 . .
    H H20 1.1983 0.7903 0.6983 0.078 Uiso calc R 1 1 . .
    C C21 1.2148(5) 0.7310(5) 0.8269(3) 0.1041(14) Uani d . 1 1 . .
    H H21A 1.2336 0.6538 0.8112 0.156 Uiso calc R 1 1 . .
    H H21B 1.1475 0.7064 0.8670 0.156 Uiso calc R 1 1 . .
    H H21C 1.3168 0.8079 0.8581 0.156 Uiso calc R 1 1 . .
    C C22 1.0989(5) 0.8909(4) 0.7570(4) 0.1150(17) Uani d . 1 1 . .
    H H22A 1.0482 0.9118 0.6987 0.172 Uiso calc R 1 1 . .
    H H22B 1.1995 0.9693 0.7880 0.172 Uiso calc R 1 1 . .
    H H22C 1.0281 0.8694 0.7950 0.172 Uiso calc R 1 1 . .
    C C23 0.4521(4) 0.2803(3) 0.6907(2) 0.0518(8) Uani d . 1 1 . .
    O O24 0.3176(3) 0.1942(3) 0.68094(17) 0.0891(9) Uani d . 1 1 . .
    O O25 0.5433(3) 0.3580(3) 0.77256(16) 0.0820(8) Uani d . 1 1 . .
    C C26 0.4739(5) 0.3377(4) 0.8499(3) 0.0810(12) Uani d . 1 1 . .
    H H26 0.3717 0.2532 0.8336 0.097 Uiso calc R 1 1 . .
    C C27 0.5956(7) 0.3234(5) 0.9321(3) 0.1202(17) Uani d . 1 1 . .
    H H27A 0.6084 0.2420 0.9185 0.180 Uiso calc R 1 1 . .
    H H27B 0.5577 0.3160 0.9854 0.180 Uiso calc R 1 1 . .
    H H27C 0.6982 0.4030 0.9447 0.180 Uiso calc R 1 1 . .
    C C28 0.4423(6) 0.4586(5) 0.8653(3) 0.1123(16) Uani d . 1 1 . .
    H H28A 0.3603 0.4595 0.8119 0.169 Uiso calc R 1 1 . .
    H H28B 0.5405 0.5418 0.8750 0.169 Uiso calc R 1 1 . .
    H H28C 0.4055 0.4528 0.9189 0.169 Uiso calc R 1 1 . .
    C C29 0.8208(3) 0.3391(3) 0.6953(2) 0.0485(8) Uani d . 1 1 . .
    C C30 0.8803(4) 0.3461(3) 0.7905(2) 0.0568(8) Uani d . 1 1 . .
    H H30 0.8585 0.3974 0.8303 0.068 Uiso calc R 1 1 . .
    C C31 0.9715(4) 0.2768(4) 0.8259(3) 0.0675(9) Uani d . 1 1 . .
    C C32 1.0054(4) 0.2001(4) 0.7710(3) 0.0778(11) Uani d . 1 1 . .
    H H32 1.0644 0.1518 0.7971 0.093 Uiso calc R 1 1 . .
    C C33 0.9512(4) 0.1942(3) 0.6758(3) 0.0767(11) Uani d . 1 1 . .
    H H33 0.9768 0.1448 0.6371 0.092 Uiso calc R 1 1 . .
    C C34 0.8584(4) 0.2629(3) 0.6389(2) 0.0584(9) Uani d . 1 1 . .
    H H34 0.8204 0.2578 0.5748 0.070 Uiso calc R 1 1 . .
    N N35 1.0345(5) 0.2876(4) 0.9286(3) 0.0962(11) Uani d . 1 1 . .
    O O36 1.1211(4) 0.2294(4) 0.9581(3) 0.1430(14) Uani d . 1 1 . .
    O O37 0.9971(5) 0.3491(4) 0.9761(2) 0.1302(13) Uani d . 1 1 . .
loop_
    _atom_site_aniso_label
    _atom_site_aniso_U_11
    _atom_site_aniso_U_22
    _atom_site_aniso_U_33
    _atom_site_aniso_U_12
    _atom_site_aniso_U_13
    _atom_site_aniso_U_23
    N1 0.0572(17) 0.0623(16) 0.0429(16) 0.0260(15) 0.0145(13) 0.0017(13)
    C2 0.056(2) 0.0542(18) 0.048(2) 0.0272(16) 0.0208(17) 0.0066(15)
    C3 0.0532(19) 0.0475(16) 0.052(2) 0.0259(15) 0.0195(16) 0.0089(15)
    C4 0.0547(19) 0.0484(16) 0.0477(18) 0.0263(15) 0.0224(15) 0.0089(14)
    C5 0.0486(18) 0.0518(17) 0.054(2) 0.0284(15) 0.0228(16) 0.0088(15)
    C6 0.0521(19) 0.0541(18) 0.052(2) 0.0278(16) 0.0183(17) 0.0042(15)
    C7 0.080(2) 0.076(2) 0.052(2) 0.033(2) 0.0221(19) 0.0109(17)
    C8 0.054(2) 0.086(2) 0.067(2) 0.0203(19) 0.0183(19) -0.0025(19)
    C9 0.0554(19) 0.0587(19) 0.0429(19) 0.0289(16) 0.0126(16) 0.0034(15)
    C10 0.064(2) 0.0585(19) 0.0454(19) 0.0339(17) 0.0107(16) 0.0081(15)
    C11 0.077(2) 0.0546(19) 0.061(2) 0.0349(19) 0.018(2) 0.0045(17)
    C12 0.067(2) 0.0543(19) 0.047(2) 0.0239(17) 0.0171(17) 0.0020(16)
    C13 0.072(2) 0.071(2) 0.052(2) 0.035(2) 0.0041(18) 0.0044(17)
    C14 0.078(2) 0.074(2) 0.058(2) 0.050(2) 0.0054(19) 0.0052(18)
    O15 0.112(2) 0.0769(16) 0.0501(16) 0.0386(15) 0.0150(14) -0.0045(13)
    C16 0.145(4) 0.098(3) 0.051(3) 0.038(3) 0.014(3) 0.002(2)
    C17 0.057(2) 0.0531(18) 0.054(2) 0.0285(17) 0.0220(18) 0.0110(16)
    O18 0.0751(17) 0.0845(17) 0.0591(15) 0.0070(14) 0.0230(14) 0.0159(13)
    O19 0.0722(16) 0.0624(14) 0.0524(15) 0.0109(12) 0.0222(12) -0.0007(11)
    C20 0.056(2) 0.063(2) 0.060(2) 0.0106(18) 0.0172(18) 0.0001(17)
    C21 0.086(3) 0.120(3) 0.085(3) 0.037(3) 0.006(3) 0.008(3)
    C22 0.099(3) 0.063(2) 0.150(5) 0.028(2) 0.000(3) -0.014(3)
    C23 0.052(2) 0.0596(19) 0.053(2) 0.0315(17) 0.0172(18) 0.0084(17)
    O24 0.0658(17) 0.1032(19) 0.0690(17) 0.0041(16) 0.0291(14) 0.0024(15)
    O25 0.0675(16) 0.1061(19) 0.0551(15) 0.0144(14) 0.0309(13) -0.0085(14)
    C26 0.071(2) 0.099(3) 0.058(2) 0.014(2) 0.035(2) -0.006(2)
    C27 0.172(5) 0.161(5) 0.087(3) 0.105(4) 0.072(4) 0.053(3)
    C28 0.152(4) 0.158(4) 0.080(3) 0.103(4) 0.058(3) 0.027(3)
    C29 0.0398(17) 0.0478(17) 0.056(2) 0.0168(14) 0.0162(16) 0.0078(15)
    C30 0.0509(19) 0.062(2) 0.064(2) 0.0265(17) 0.0235(17) 0.0153(17)
    C31 0.057(2) 0.070(2) 0.074(3) 0.029(2) 0.015(2) 0.0243(19)
    C32 0.053(2) 0.067(2) 0.115(4) 0.033(2) 0.015(2) 0.022(2)
    C33 0.062(2) 0.065(2) 0.113(4) 0.035(2) 0.029(2) 0.003(2)
    C34 0.0502(19) 0.0586(19) 0.064(2) 0.0262(17) 0.0107(17) -0.0004(17)
    N35 0.079(3) 0.105(3) 0.100(3) 0.043(2) 0.016(2) 0.044(2)
    O36 0.127(3) 0.195(4) 0.128(3) 0.100(3) 0.019(2) 0.077(3)
    O37 0.154(3) 0.177(4) 0.072(2) 0.098(3) 0.012(2) 0.025(2)
_geom_special_details
;
All e.s.d.'s (except the e.s.d. in the dihedral angle between two l.s. planes)
are estimated using the full covariance matrix. The cell e.s.d.'s are taken
into account individually in the estimation of e.s.d.'s in distances, angles
and torsion angles; correlations between e.s.d.'s in cell parameters are only
used when they are defined by crystal symmetry. An approximate (isotropic)
treatment of cell e.s.d.'s is used for estimating e.s.d.'s involving l.s.
planes.
;
loop_
    _geom_bond_atom_site_label_1
    _geom_bond_atom_site_label_2
    _geom_bond_site_symmetry_2
    _geom_bond_distance
    _geom_bond_publ_flag
    N1 C6 . 1.395(4) ?
    N1 C2 . 1.401(3) ?
    N1 C9 . 1.453(4) ?
    C2 C3 . 1.356(4) ?
    C2 C7 . 1.501(4) ?
    C3 C17 . 1.468(4) ?
    C3 C4 . 1.511(4) ?
    C4 C5 . 1.517(4) ?
    C4 C29 . 1.527(4) ?
    C4 H4 . 0.9800 ?
    C5 C6 . 1.346(4) ?
    C5 C23 . 1.468(4) ?
    C6 C8 . 1.514(4) ?
    C7 H7A . 0.9600 ?
    C7 H7B . 0.9600 ?
    C7 H7C . 0.9600 ?
    C8 H8A . 0.9600 ?
    C8 H8B . 0.9600 ?
    C8 H8C . 0.9600 ?
    C9 C14 . 1.368(4) ?
    C9 C10 . 1.388(4) ?
    C10 C11 . 1.368(4) ?
    C10 H10 . 0.9300 ?
    C11 C12 . 1.384(4) ?
    C11 H11 . 0.9300 ?
    C12 C13 . 1.366(4) ?
    C12 O15 . 1.370(4) ?
    C13 C14 . 1.370(4) ?
    C13 H13 . 0.9300 ?
    C14 H14 . 0.9300 ?
    O15 C16 . 1.408(5) ?
    C16 H16A . 0.9600 ?
    C16 H16B . 0.9600 ?
    C16 H16C . 0.9600 ?
    C17 O18 . 1.196(3) ?
    C17 O19 . 1.347(4) ?
    O19 C20 . 1.455(3) ?
    C20 C22 . 1.492(5) ?
    C20 C21 . 1.495(5) ?
    C20 H20 . 0.9800 ?
    C21 H21A . 0.9600 ?
    C21 H21B . 0.9600 ?
    C21 H21C . 0.9600 ?
    C22 H22A . 0.9600 ?
    C22 H22B . 0.9600 ?
    C22 H22C . 0.9600 ?
    C23 O24 . 1.193(3) ?
    C23 O25 . 1.332(4) ?
    O25 C26 . 1.470(4) ?
    C26 C28 . 1.481(5) ?
    C26 C27 . 1.507(6) ?
    C26 H26 . 0.9800 ?
    C27 H27A . 0.9600 ?
    C27 H27B . 0.9600 ?
    C27 H27C . 0.9600 ?
    C28 H28A . 0.9600 ?
    C28 H28B . 0.9600 ?
    C28 H28C . 0.9600 ?
    C29 C30 . 1.385(4) ?
    C29 C34 . 1.389(4) ?
    C30 C31 . 1.373(5) ?
    C30 H30 . 0.9300 ?
    C31 C32 . 1.353(5) ?
    C31 N35 . 1.488(5) ?
    C32 C33 . 1.382(5) ?
    C32 H32 . 0.9300 ?
    C33 C34 . 1.384(5) ?
    C33 H33 . 0.9300 ?
    C34 H34 . 0.9300 ?
    N35 O37 . 1.187(4) ?
    N35 O36 . 1.225(4) ?
loop_
    _geom_angle_atom_site_label_1
    _geom_angle_atom_site_label_2
    _geom_angle_atom_site_label_3
    _geom_angle_site_symmetry_1
    _geom_angle_site_symmetry_3
    _geom_angle
    _geom_angle_publ_flag
    C6 N1 C2 . . 121.3(2) ?
    C6 N1 C9 . . 118.7(2) ?
    C2 N1 C9 . . 119.8(2) ?
    C3 C2 N1 . . 119.8(3) ?
    C3 C2 C7 . . 124.0(3) ?
    N1 C2 C7 . . 116.2(3) ?
    C2 C3 C17 . . 122.2(3) ?
    C2 C3 C4 . . 120.3(3) ?
    C17 C3 C4 . . 117.2(3) ?
    C3 C4 C5 . . 110.7(2) ?
    C3 C4 C29 . . 111.3(2) ?
    C5 C4 C29 . . 111.7(2) ?
    C3 C4 H4 . . 107.6 ?
    C5 C4 H4 . . 107.6 ?
    C29 C4 H4 . . 107.6 ?
    C6 C5 C23 . . 121.8(3) ?
    C6 C5 C4 . . 120.5(3) ?
    C23 C5 C4 . . 117.7(3) ?
    C5 C6 N1 . . 120.0(3) ?
    C5 C6 C8 . . 124.1(3) ?
    N1 C6 C8 . . 115.8(3) ?
    C2 C7 H7A . . 109.5 ?
    C2 C7 H7B . . 109.5 ?
    H7A C7 H7B . . 109.5 ?
    C2 C7 H7C . . 109.5 ?
    H7A C7 H7C . . 109.5 ?
    H7B C7 H7C . . 109.5 ?
    C6 C8 H8A . . 109.5 ?
    C6 C8 H8B . . 109.5 ?
    H8A C8 H8B . . 109.5 ?
    C6 C8 H8C . . 109.5 ?
    H8A C8 H8C . . 109.5 ?
    H8B C8 H8C . . 109.5 ?
    C14 C9 C10 . . 119.0(3) ?
    C14 C9 N1 . . 122.2(3) ?
    C10 C9 N1 . . 118.8(3) ?
    C11 C10 C9 . . 120.1(3) ?
    C11 C10 H10 . . 120.0 ?
    C9 C10 H10 . . 120.0 ?
    C10 C11 C12 . . 120.0(3) ?
    C10 C11 H11 . . 120.0 ?
    C12 C11 H11 . . 120.0 ?
    C13 C12 O15 . . 124.9(3) ?
    C13 C12 C11 . . 120.0(3) ?
    O15 C12 C11 . . 115.1(3) ?
    C12 C13 C14 . . 119.7(3) ?
    C12 C13 H13 . . 120.1 ?
    C14 C13 H13 . . 120.1 ?
    C9 C14 C13 . . 121.2(3) ?
    C9 C14 H14 . . 119.4 ?
    C13 C14 H14 . . 119.4 ?
    C12 O15 C16 . . 118.1(3) ?
    O15 C16 H16A . . 109.5 ?
    O15 C16 H16B . . 109.5 ?
    H16A C16 H16B . . 109.5 ?
    O15 C16 H16C . . 109.5 ?
    H16A C16 H16C . . 109.5 ?
    H16B C16 H16C . . 109.5 ?
    O18 C17 O19 . . 121.0(3) ?
    O18 C17 C3 . . 129.6(3) ?
    O19 C17 C3 . . 109.4(3) ?
    C17 O19 C20 . . 119.2(2) ?
    O19 C20 C22 . . 109.1(3) ?
    O19 C20 C21 . . 106.6(3) ?
    C22 C20 C21 . . 113.8(3) ?
    O19 C20 H20 . . 109.1 ?
    C22 C20 H20 . . 109.1 ?
    C21 C20 H20 . . 109.1 ?
    C20 C21 H21A . . 109.5 ?
    C20 C21 H21B . . 109.5 ?
    H21A C21 H21B . . 109.5 ?
    C20 C21 H21C . . 109.5 ?
    H21A C21 H21C . . 109.5 ?
    H21B C21 H21C . . 109.5 ?
    C20 C22 H22A . . 109.5 ?
    C20 C22 H22B . . 109.5 ?
    H22A C22 H22B . . 109.5 ?
    C20 C22 H22C . . 109.5 ?
    H22A C22 H22C . . 109.5 ?
    H22B C22 H22C . . 109.5 ?
    O24 C23 O25 . . 120.5(3) ?
    O24 C23 C5 . . 128.0(3) ?
    O25 C23 C5 . . 111.5(3) ?
    C23 O25 C26 . . 118.8(3) ?
    O25 C26 C28 . . 107.1(3) ?
    O25 C26 C27 . . 106.9(3) ?
    C28 C26 C27 . . 113.5(3) ?
    O25 C26 H26 . . 109.7 ?
    C28 C26 H26 . . 109.7 ?
    C27 C26 H26 . . 109.7 ?
    C26 C27 H27A . . 109.5 ?
    C26 C27 H27B . . 109.5 ?
    H27A C27 H27B . . 109.5 ?
    C26 C27 H27C . . 109.5 ?
    H27A C27 H27C . . 109.5 ?
    H27B C27 H27C . . 109.5 ?
    C26 C28 H28A . . 109.5 ?
    C26 C28 H28B . . 109.5 ?
    H28A C28 H28B . . 109.5 ?
    C26 C28 H28C . . 109.5 ?
    H28A C28 H28C . . 109.5 ?
    H28B C28 H28C . . 109.5 ?
    C30 C29 C34 . . 118.1(3) ?
    C30 C29 C4 . . 120.5(3) ?
    C34 C29 C4 . . 121.4(3) ?
    C31 C30 C29 . . 119.6(3) ?
    C31 C30 H30 . . 120.2 ?
    C29 C30 H30 . . 120.2 ?
    C32 C31 C30 . . 122.4(4) ?
    C32 C31 N35 . . 119.5(4) ?
    C30 C31 N35 . . 118.1(4) ?
    C31 C32 C33 . . 119.2(4) ?
    C31 C32 H32 . . 120.4 ?
    C33 C32 H32 . . 120.4 ?
    C32 C33 C34 . . 119.1(3) ?
    C32 C33 H33 . . 120.5 ?
    C34 C33 H33 . . 120.5 ?
    C33 C34 C29 . . 121.5(3) ?
    C33 C34 H34 . . 119.2 ?
    C29 C34 H34 . . 119.2 ?
    O37 N35 O36 . . 124.4(5) ?
    O37 N35 C31 . . 119.0(4) ?
    O36 N35 C31 . . 116.6(4) ?
loop_
    _geom_torsion_atom_site_label_1
    _geom_torsion_atom_site_label_2
    _geom_torsion_atom_site_label_3
    _geom_torsion_atom_site_label_4
    _geom_torsion_site_symmetry_1
    _geom_torsion_site_symmetry_2
    _geom_torsion_site_symmetry_3
    _geom_torsion_site_symmetry_4
    _geom_torsion
    _geom_torsion_publ_flag
    C6 N1 C2 C3 . . . . 13.7(4) ?
    C9 N1 C2 C3 . . . . -161.0(3) ?
    C6 N1 C2 C7 . . . . -166.6(3) ?
    C9 N1 C2 C7 . . . . 18.7(4) ?
    N1 C2 C3 C17 . . . . -178.6(2) ?
    C7 C2 C3 C17 . . . . 1.8(5) ?
    N1 C2 C3 C4 . . . . 7.8(4) ?
    C7 C2 C3 C4 . . . . -171.9(3) ?
    C2 C3 C4 C5 . . . . -26.5(4) ?
    C17 C3 C4 C5 . . . . 159.5(2) ?
    C2 C3 C4 C29 . . . . 98.4(3) ?
    C17 C3 C4 C29 . . . . -75.6(3) ?
    C3 C4 C5 C6 . . . . 27.3(4) ?
    C29 C4 C5 C6 . . . . -97.4(3) ?
    C3 C4 C5 C23 . . . . -155.4(2) ?
    C29 C4 C5 C23 . . . . 80.0(3) ?
    C23 C5 C6 N1 . . . . 173.7(3) ?
    C4 C5 C6 N1 . . . . -9.0(4) ?
    C23 C5 C6 C8 . . . . -2.6(5) ?
    C4 C5 C6 C8 . . . . 174.7(3) ?
    C2 N1 C6 C5 . . . . -13.1(4) ?
    C9 N1 C6 C5 . . . . 161.7(3) ?
    C2 N1 C6 C8 . . . . 163.5(3) ?
    C9 N1 C6 C8 . . . . -21.7(4) ?
    C6 N1 C9 C14 . . . . 99.7(4) ?
    C2 N1 C9 C14 . . . . -85.5(4) ?
    C6 N1 C9 C10 . . . . -79.6(3) ?
    C2 N1 C9 C10 . . . . 95.3(3) ?
    C14 C9 C10 C11 . . . . 1.3(5) ?
    N1 C9 C10 C11 . . . . -179.4(3) ?
    C9 C10 C11 C12 . . . . 0.8(5) ?
    C10 C11 C12 C13 . . . . -1.8(5) ?
    C10 C11 C12 O15 . . . . 177.9(3) ?
    O15 C12 C13 C14 . . . . -179.0(3) ?
    C11 C12 C13 C14 . . . . 0.7(5) ?
    C10 C9 C14 C13 . . . . -2.5(5) ?
    N1 C9 C14 C13 . . . . 178.3(3) ?
    C12 C13 C14 C9 . . . . 1.5(6) ?
    C13 C12 O15 C16 . . . . 7.9(5) ?
    C11 C12 O15 C16 . . . . -171.8(3) ?
    C2 C3 C17 O18 . . . . 0.8(5) ?
    C4 C3 C17 O18 . . . . 174.6(3) ?
    C2 C3 C17 O19 . . . . -178.8(3) ?
    C4 C3 C17 O19 . . . . -4.9(3) ?
    O18 C17 O19 C20 . . . . -2.8(4) ?
    C3 C17 O19 C20 . . . . 176.8(2) ?
    C17 O19 C20 C22 . . . . 94.3(4) ?
    C17 O19 C20 C21 . . . . -142.4(3) ?
    C6 C5 C23 O24 . . . . 7.0(5) ?
    C4 C5 C23 O24 . . . . -170.3(3) ?
    C6 C5 C23 O25 . . . . -172.2(3) ?
    C4 C5 C23 O25 . . . . 10.5(4) ?
    O24 C23 O25 C26 . . . . -1.3(5) ?
    C5 C23 O25 C26 . . . . 178.0(3) ?
    C23 O25 C26 C28 . . . . -107.6(4) ?
    C23 O25 C26 C27 . . . . 130.4(3) ?
    C3 C4 C29 C30 . . . . 134.9(3) ?
    C5 C4 C29 C30 . . . . -100.8(3) ?
    C3 C4 C29 C34 . . . . -44.5(4) ?
    C5 C4 C29 C34 . . . . 79.9(3) ?
    C34 C29 C30 C31 . . . . -0.9(4) ?
    C4 C29 C30 C31 . . . . 179.7(3) ?
    C29 C30 C31 C32 . . . . -0.5(5) ?
    C29 C30 C31 N35 . . . . 179.5(3) ?
    C30 C31 C32 C33 . . . . 2.2(5) ?
    N35 C31 C32 C33 . . . . -177.8(3) ?
    C31 C32 C33 C34 . . . . -2.4(5) ?
    C32 C33 C34 C29 . . . . 1.0(5) ?
    C30 C29 C34 C33 . . . . 0.6(4) ?
    C4 C29 C34 C33 . . . . -180.0(3) ?
    C32 C31 N35 O37 . . . . -176.1(4) ?
    C30 C31 N35 O37 . . . . 3.9(6) ?
    C32 C31 N35 O36 . . . . 2.9(5) ?
    C30 C31 N35 O36 . . . . -177.1(3) ?
data_global
_journal_date_recd_electronic     2011-09-08
_journal_date_accepted     2011-10-12
_journal_name_full     'Acta Crystallographica, Section E'
_journal_year     2011
_journal_volume     67
_journal_issue     11
_journal_page_first     o2979
_journal_page_last     o2979
_journal_paper_category     QO
_journal_coeditor_code     GK2409
_publ_contact_author_name     'Kant, Rajni'
_publ_contact_author_address
;
Post-Graduate Department of Physics & Electronics,
University of Jammu,
Jammu Tawi - 180 006,
India
;
_publ_contact_author_email     'rkant.ju@gmail.com'
_publ_contact_author_fax     '+911912432051'
_publ_contact_author_phone     '+919419194375'
_publ_section_title
;\
Diisopropyl
1-(4-methoxyphenyl)-2,6-dimethyl-4-(3-nitrophenyl)-1,4-dihydropyridine-3,5-\
dicarboxylate
;
loop_
    _publ_author_name
    _publ_author_footnote
    _publ_author_address
    'Kapoor, Kamini' .
;
X-ray Crystallography Laboratory,
Post-Graduate Department of Physics,
University of Jammu, Jammu Tawi 180 006, India
;
    'Gupta, Vivek K.' .
;
X-ray Crystallography Laboratory,
Post-Graduate Department of Physics,
University of Jammu, Jammu Tawi 180 006, India
;
    'Kant, Rajni' .
;
X-ray Crystallography Laboratory,
Post-Graduate Department of Physics,
University of Jammu, Jammu Tawi 180 006, India
;
    'Pawar, Milind P.' .
;
Chemistry Department
Saurashtra University, Rajkot 360 005
India
;
    'Joshi, Hitendra S.' .
;
Chemistry Department
Saurashtra University, Rajkot 360 005
India
;
