# Supplementary material for: Diisopropyl 1-(4-meth­oxy­phen­yl)-2,6-dimethyl-4-(3-nitro­phen­yl)-1,4-dihydro­pyridine-3,5-dicarboxyl­ate
Source: Acta Crystallogr Sect E Struct Rep Online. 2011 Oct 22;67(Pt 11):o2979. doi: 10.1107/S1600536811042073 (PMC3247382; doi:10.1107/S1600536811042073)
Supplement: Supplementary file 2 [file e-67-o2979-Isup2.hkl]

#
# h,k,l, Fc-squared, Fo-squared, sigma(Fo-squared) and status flag
#
data_I
_shelx_title ' rkdhp02c in P-1'
_shelx_refln_list_code          4
_shelx_F_calc_maximum      163.77
_exptl_crystal_F_000       540.00
_reflns_d_resolution_high  0.8409
 
loop_
 _symmetry_equiv_pos_as_xyz
 'x, y, z'
 '-x, -y, -z'
 
_cell_length_a     9.5043
_cell_length_b    10.7570
_cell_length_c    15.1279
_cell_angle_alpha  90.501
_cell_angle_beta  105.873
_cell_angle_gamma 114.601
 
_shelx_F_squared_multiplier     1.000
 
loop_
 _refln_index_h
 _refln_index_k
 _refln_index_l
 _refln_F_squared_calc
 _refln_F_squared_meas
 _refln_F_squared_sigma
 _refln_observed_status
   2   0   0     5708.34     5951.09     48.97 o
   3   0   0      133.44      123.19      5.65 o
   4   0   0     1474.58     1633.84     26.39 o
   5   0   0       99.28       96.28      8.93 o
   6   0   0      228.99      221.06     12.45 o
   7   0   0       67.95       67.80      6.33 o
   8   0   0        1.86        0.00      3.60 o
   9   0   0       15.24        8.28      3.24 o
 -10   1   0        0.31        0.00      5.69 o
  -9   1   0        8.23        2.26      3.65 o
  -8   1   0        0.08        0.00      3.73 o
  -7   1   0       20.50       13.67      2.24 o
  -6   1   0      106.17      115.70      7.12 o
  -5   1   0       52.06       58.16      4.79 o
  -4   1   0       35.82       37.06      3.12 o
  -3   1   0      181.42      185.34     14.34 o
  -2   1   0     4227.85     5118.10    266.64 o
   1   1   0       39.27       35.74      1.95 o
   2   1   0      695.91      635.30     12.19 o
   3   1   0      104.62      108.67      6.97 o
   4   1   0     1532.82     1597.17     31.01 o
   5   1   0       77.81       70.50      9.10 o
   6   1   0        0.39        2.08      7.28 o
   7   1   0       29.17       36.59     12.23 o
   8   1   0        5.89        3.36      3.17 o
   9   1   0        0.20        0.00      6.89 o
 -10   2   0        1.35        0.89      4.86 o
  -9   2   0       12.40        2.24      2.86 o
  -8   2   0        0.19        0.00      3.19 o
  -7   2   0       38.12       36.09     14.16 o
  -6   2   0     1062.21     1194.24     70.09 o
  -5   2   0      347.73      282.81     22.23 o
  -4   2   0      143.00      189.38      7.83 o
  -3   2   0      163.87      164.99     10.52 o
  -2   2   0    17914.03    19965.42    193.84 o
  -1   2   0      376.78      310.27      9.14 o
   0   2   0    10226.59     9294.01    115.11 o
   1   2   0     7195.29     7033.40     64.29 o
   2   2   0     1188.57     1261.76     20.27 o
   3   2   0      481.24      574.34     11.35 o
   4   2   0        5.97        3.15      2.10 o
   5   2   0        4.47        0.70      5.09 o
   6   2   0        1.82        2.76      3.60 o
   7   2   0       65.69       46.89      8.40 o
   8   2   0        0.15        0.00      5.21 o
 -10   3   0        0.63        0.00      3.32 o
  -9   3   0       10.16        8.53      3.51 o
  -8   3   0        0.98        3.00      4.40 o
  -7   3   0        0.66       10.01      6.32 o
  -6   3   0      478.02      543.95     22.48 o
  -5   3   0      188.28      189.79      8.88 o
  -4   3   0        1.07        0.00      2.61 o
  -3   3   0      259.43      295.72     10.40 o
  -2   3   0     9154.56     8960.84    406.37 o
  -1   3   0      316.15      296.98      9.56 o
   0   3   0     2812.18     2585.18     25.13 o
   1   3   0       66.53       67.71      4.28 o
   2   3   0      901.10      899.40     18.31 o
   3   3   0      147.61      177.94      7.61 o
   4   3   0       91.34       97.24      6.46 o
   5   3   0      117.18      131.60     11.63 o
   6   3   0        7.56        5.38      3.31 o
   7   3   0       28.10       21.63      9.48 o
   8   3   0        7.45        7.34      7.11 o
 -10   4   0       15.27       24.48      5.39 o
  -9   4   0       12.73        9.58      3.71 o
  -8   4   0      126.95      134.56     14.28 o
  -7   4   0        6.96        1.85      4.43 o
  -6   4   0      115.27      136.58      9.71 o
  -5   4   0      222.56      286.92     13.42 o
  -4   4   0      231.88      268.13     19.27 o
  -3   4   0      774.75      840.60     27.58 o
  -2   4   0      274.61      274.93     13.94 o
  -1   4   0      976.08     1027.27     25.82 o
   0   4   0      546.08      529.37     14.38 o
   1   4   0        0.66        0.00      1.86 o
   2   4   0      201.21      229.85     10.32 o
   3   4   0        3.19        0.00      1.81 o
   4   4   0       12.49       22.74      4.00 o
   5   4   0        0.02        0.00      4.83 o
   6   4   0        9.51       14.11      7.87 o
   7   4   0        5.18        8.81      7.47 o
 -10   5   0        1.14        4.36      4.31 o
  -9   5   0        0.40       10.74      7.52 o
  -8   5   0       85.40      111.06     16.62 o
  -7   5   0        1.50        9.49      5.72 o
  -6   5   0        4.04        5.65      3.85 o
  -5   5   0       56.50       77.38     11.24 o
  -4   5   0     2687.26     2997.38     68.24 o
  -3   5   0     3905.91     4070.98     73.79 o
  -2   5   0     1735.98     1627.78     26.37 o
  -1   5   0        0.35        0.30      0.94 o
   0   5   0       86.26       81.74      6.25 o
   1   5   0       62.08       75.77      7.83 o
   2   5   0       64.72       62.30      6.00 o
   3   5   0        0.08        6.27      3.27 o
   4   5   0       72.22       81.82      7.90 o
   5   5   0       99.59      109.87     13.61 o
   6   5   0        9.62       19.33     10.18 o
   7   5   0        0.49        4.62      7.99 o
 -10   6   0       10.60       22.76     13.14 o
  -9   6   0       49.85       61.59     13.44 o
  -8   6   0       61.03       59.68     12.46 o
  -7   6   0        0.28        0.00      3.63 o
  -6   6   0        2.71        1.06      3.23 o
  -5   6   0      124.35      155.77     17.39 o
  -4   6   0      480.71      499.78     29.28 o
  -3   6   0      135.56      152.59      7.67 o
  -2   6   0        9.67        8.04      1.54 o
  -1   6   0      186.80      184.89     12.42 o
   0   6   0      245.52      241.12     18.84 o
   1   6   0       23.00       21.15      4.62 o
   2   6   0        4.88        3.87      2.64 o
   3   6   0       10.32       30.68      5.06 o
   4   6   0       21.54       17.62      6.83 o
   5   6   0        0.44        0.90      6.43 o
   6   6   0        1.93        6.39      7.09 o
 -10   7   0        0.26        0.00      6.17 o
  -9   7   0        0.56        0.00      5.88 o
  -8   7   0       27.27       31.80      9.17 o
  -7   7   0       27.22       17.24      6.93 o
  -6   7   0        5.58        7.86      5.43 o
  -5   7   0      144.43      162.20     18.52 o
  -4   7   0       88.28       82.86      5.86 o
  -3   7   0        0.13        1.68      1.22 o
  -2   7   0        2.30        1.72      2.37 o
  -1   7   0       61.57       56.88      6.27 o
   0   7   0       22.19       15.86      3.16 o
   1   7   0       64.77       57.54      8.23 o
   2   7   0       11.33       10.75      3.64 o
   3   7   0       29.89       25.43      4.83 o
   4   7   0        3.94        6.99      4.93 o
   5   7   0        0.19        1.31      6.13 o
 -10   8   0        2.04        0.00      8.06 o
  -9   8   0        0.58        0.00      8.75 o
  -8   8   0        1.28        0.59      4.33 o
  -7   8   0       13.07       24.85      8.41 o
  -6   8   0       98.81      101.48     15.98 o
  -5   8   0        5.34        5.95      3.51 o
  -4   8   0      115.65      108.26      7.37 o
  -3   8   0       46.71       41.71      4.73 o
  -2   8   0        0.10        0.80      3.28 o
  -1   8   0       68.83       65.64      7.21 o
   0   8   0        0.57        1.01      2.21 o
   1   8   0        2.10        0.91      2.62 o
   2   8   0       15.72       10.25      2.93 o
   3   8   0       68.22       88.09     13.34 o
   4   8   0        5.13        6.66      4.40 o
 -10   9   0        0.37        2.28      4.78 o
  -9   9   0        0.46        2.20      4.41 o
  -8   9   0        1.50        0.00      4.54 o
  -7   9   0       41.84       36.64     10.82 o
  -6   9   0        2.19        2.55      3.05 o
  -5   9   0       46.48       38.65      7.26 o
  -4   9   0        6.85        5.86      3.29 o
  -3   9   0        0.00        0.00      2.92 o
  -2   9   0        0.00        0.00      2.79 o
  -1   9   0        1.58        1.55      2.44 o
   0   9   0        1.71        0.00      2.83 o
   1   9   0        0.74        0.00      2.97 o
   2   9   0       16.54       19.80      6.14 o
   3   9   0       12.43       19.31      6.72 o
  -9  10   0       11.69       15.59      8.37 o
  -8  10   0        3.90        8.71      6.36 o
  -7  10   0       40.96       45.81      9.17 o
  -6  10   0        6.82        6.81      3.74 o
  -5  10   0        0.29        1.06      3.62 o
  -4  10   0       26.78       25.43      6.22 o
  -3  10   0        3.67        3.25      2.78 o
  -2  10   0       21.87       24.38      6.91 o
  -1  10   0       11.05       15.21      5.08 o
   0  10   0        0.22        0.00      3.28 o
   1  10   0       27.62       25.79      7.64 o
   2  10   0        4.50        6.97      4.85 o
  -9  11   0        2.24        0.00      5.09 o
  -8  11   0        0.29        0.00      5.98 o
  -7  11   0        4.20        8.42      6.28 o
  -6  11   0        5.58        3.89      4.17 o
  -5  11   0        0.31        0.00      3.20 o
  -4  11   0       14.32        7.29      7.24 o
  -3  11   0        9.52        9.85      4.79 o
  -2  11   0       30.35       34.18      8.33 o
  -1  11   0       13.34       12.27      6.18 o
   0  11   0        0.26        1.46      3.82 o
  -7  12   0        4.90        3.09      6.54 o
  -6  12   0        5.52        3.51      4.05 o
  -5  12   0       27.82       29.10      8.49 o
  -4  12   0       40.06       48.33      9.68 o
  -3  12   0        0.43        1.63      3.48 o
  -2  12   0       53.87       91.23     13.64 o
   1 -12   1       12.83       18.73      8.63 o
   2 -12   1        9.40       16.81      8.92 o
   3 -12   1        0.84        0.50      3.01 o
   4 -12   1       13.86       16.64      6.11 o
   5 -12   1        4.16        5.10      3.18 o
   6 -12   1        0.01        2.97      3.99 o
   7 -12   1        9.62       10.85      7.86 o
  -1 -11   1        0.01        5.07      5.85 o
   0 -11   1        8.88        6.61      4.52 o
   1 -11   1        2.35        2.21      4.18 o
   2 -11   1       13.22       15.44      6.10 o
   3 -11   1       84.85      102.66     13.31 o
   4 -11   1        4.91        3.36      3.42 o
   5 -11   1        6.86        6.68      4.10 o
   6 -11   1       10.42        5.48      5.85 o
   7 -11   1        0.50        1.88      7.14 o
   8 -11   1       10.57       11.37      7.75 o
  -2 -10   1        8.21        7.62      4.53 o
  -1 -10   1        6.17        5.82      4.62 o
   0 -10   1        0.07        0.00      4.33 o
   1 -10   1       19.34       33.06      9.92 o
   2 -10   1       22.42       22.20      6.17 o
   3 -10   1        5.15        4.41      3.20 o
   4 -10   1        3.30        2.34      2.82 o
   5 -10   1        0.02        0.00      3.09 o
   6 -10   1        5.53        5.53      5.84 o
   7 -10   1       35.17       34.41     10.84 o
   8 -10   1        1.41        0.98      4.01 o
   9 -10   1        0.24        0.00      3.41 o
  -3  -9   1        2.87        4.76      5.24 o
  -2  -9   1        6.39        6.39      4.26 o
  -1  -9   1        4.47        0.40      3.59 o
   0  -9   1       26.92       35.72      7.28 o
   1  -9   1        4.27        3.64      5.48 o
   2  -9   1       31.41       39.61     11.47 o
   3  -9   1        0.65        0.57      2.63 o
   4  -9   1       57.45       53.85      8.85 o
   5  -9   1       30.74       26.83      6.73 o
   6  -9   1        7.45        4.11      5.31 o
   7  -9   1       28.87       22.07      8.59 o
   8  -9   1        9.54        9.30      5.79 o
   9  -9   1        0.00        0.00      4.34 o
  10  -9   1        9.20        9.79      6.33 o
  -4  -8   1        0.54        0.00      2.99 o
  -3  -8   1        0.18        2.20      3.44 o
  -2  -8   1        5.88        6.28      2.11 o
  -1  -8   1        2.14        0.37      4.76 o
   0  -8   1        2.27        1.91      5.30 o
   1  -8   1       28.40       32.74      6.70 o
   2  -8   1        1.40        0.36      4.19 o
   3  -8   1        0.57        1.55      2.22 o
   4  -8   1        6.72        7.39      2.56 o
   5  -8   1        1.01        0.81      3.42 o
   6  -8   1       26.05       17.64      6.65 o
   7  -8   1        6.94        6.05      5.15 o
   8  -8   1       13.95       13.77      6.38 o
   9  -8   1       23.74       14.80      7.20 o
  10  -8   1        0.02        0.00      7.18 o
  -5  -7   1        4.77        3.25      7.28 o
  -4  -7   1       62.73       79.12     11.84 o
  -3  -7   1       15.86       20.40      5.62 o
  -2  -7   1       17.88       18.38      3.39 o
  -1  -7   1        3.12        0.00      2.51 o
   0  -7   1      109.59      117.76     14.85 o
   1  -7   1       64.65       61.51      8.46 o
   2  -7   1      100.10       87.16      9.34 o
   3  -7   1      396.96      415.32     14.81 o
   4  -7   1       84.49       95.52      8.36 o
   5  -7   1      651.16      741.49     38.36 o
   6  -7   1        0.20        0.97      3.35 o
   7  -7   1        7.97        2.27      3.86 o
   8  -7   1       91.05      114.07     17.38 o
   9  -7   1        0.81        0.00      5.93 o
  10  -7   1       49.74       53.44     18.56 o
  -6  -6   1        2.08        9.21      8.87 o
  -5  -6   1        4.71        1.90      5.77 o
  -4  -6   1       23.69       26.48      6.94 o
  -3  -6   1        2.79        8.95      3.33 o
  -2  -6   1       76.34       68.27      6.35 o
  -1  -6   1        0.76        0.00      2.36 o
   0  -6   1        6.95        8.26      2.69 o
   1  -6   1      827.92      822.72     26.57 o
   2  -6   1       39.29       25.49      3.63 o
   3  -6   1      201.90      181.54      9.57 o
   4  -6   1        3.91        0.00      2.36 o
   5  -6   1      116.23      128.27     15.37 o
   6  -6   1       62.20       60.83     10.74 o
   7  -6   1      120.71      117.65     15.98 o
   8  -6   1       70.46       75.28     13.70 o
   9  -6   1        9.15       12.00      9.50 o
  10  -6   1        9.74        8.97      7.62 o
  -7  -5   1        6.75        9.88      9.12 o
  -6  -5   1        1.66        8.57      7.91 o
  -5  -5   1       97.21       87.72     12.59 o
  -4  -5   1       37.61       40.17      5.39 o
  -3  -5   1      123.94      152.15      9.35 o
  -2  -5   1       33.06       36.07      5.84 o
  -1  -5   1      760.94      791.98     38.55 o
   0  -5   1      503.65      563.75     25.66 o
   1  -5   1      327.87      353.55     15.83 o
   2  -5   1      104.57      114.96      7.40 o
   3  -5   1     2198.50     2399.51     56.54 o
   4  -5   1      105.14       93.69     11.95 o
   5  -5   1      253.45      253.36     20.51 o
   6  -5   1       13.40        6.87      4.38 o
   7  -5   1      137.78      168.74     18.26 o
   8  -5   1      273.79      342.51     21.91 o
   9  -5   1        0.51        9.24      5.69 o
  10  -5   1       25.49       33.86      8.67 o
  -7  -4   1        1.41        7.56      6.31 o
  -6  -4   1       12.30       14.42      8.89 o
  -5  -4   1        0.23        0.00      2.62 o
  -4  -4   1       96.93       97.08      6.30 o
  -3  -4   1      618.63      598.58     16.98 o
  -2  -4   1       81.84       74.96      7.45 o
  -1  -4   1      306.76      336.53     15.23 o
   0  -4   1      149.35      154.87      6.00 o
   1  -4   1      798.01      748.16     26.58 o
   2  -4   1       44.82       42.11      4.27 o
   3  -4   1     1507.91     1783.16     82.40 o
   4  -4   1      117.94      120.14     12.35 o
   5  -4   1       43.94       24.30     10.90 o
   6  -4   1      127.68      136.54      9.19 o
   7  -4   1       38.92       52.42      9.50 o
   8  -4   1        9.17        5.07      3.83 o
   9  -4   1       11.43       18.92      7.45 o
  10  -4   1        4.98        1.70      2.79 o
  -8  -3   1        2.20        0.76      6.23 o
  -7  -3   1        2.00        7.85      6.01 o
  -6  -3   1        4.59        9.74     11.35 o
  -5  -3   1       67.38       63.99      6.52 o
  -4  -3   1       74.66       87.21      5.65 o
  -3  -3   1     1391.71     1507.72     20.44 o
  -2  -3   1      386.79      306.09     10.66 o
  -1  -3   1     1391.15     1328.27     18.47 o
   0  -3   1     3082.76     2683.07     22.98 o
   1  -3   1       19.67       22.29      3.83 o
   2  -3   1     1923.38     1999.77     28.22 o
   4  -3   1       93.18      143.21      9.81 o
   5  -3   1       50.27       70.05      6.28 o
   6  -3   1       67.55       73.28      8.90 o
   7  -3   1        1.99        1.95      3.16 o
   8  -3   1        1.75        0.54      2.97 o
   9  -3   1        4.80        3.99      3.26 o
  10  -3   1        1.93        0.00      3.27 o
  -9  -2   1        2.04       16.27     10.54 o
  -8  -2   1        5.30        3.55      4.22 o
  -7  -2   1       31.44       23.50      5.89 o
  -6  -2   1       40.20       47.76     10.23 o
  -5  -2   1      111.27      123.18      7.96 o
  -4  -2   1       23.81       23.42      2.70 o
  -3  -2   1     3912.24     3838.72     48.24 o
  -2  -2   1        0.80        0.00      1.35 o
  -1  -2   1     3124.22     2789.06     27.64 o
   0  -2   1     6148.64     5182.46     43.54 o
   1  -2   1    16485.19    15778.49     91.81 o
   2  -2   1     3712.14     4068.64     38.41 o
   3  -2   1      212.80      216.24     15.76 o
   4  -2   1       17.21       34.30      5.14 o
   5  -2   1      254.33      335.78     13.79 o
   6  -2   1      520.12      628.53     38.70 o
   7  -2   1        6.74        6.90      4.18 o
   8  -2   1        4.64        0.94      3.59 o
   9  -2   1        2.09        0.00      4.86 o
  10  -2   1        5.15        0.00      7.17 o
  -9  -1   1        0.07        1.66      5.10 o
  -8  -1   1        8.28        6.21      3.57 o
  -7  -1   1       71.36       65.83      9.11 o
  -6  -1   1        0.10        0.00      3.10 o
  -5  -1   1        1.85        0.00      2.72 o
  -4  -1   1        0.25        0.00      1.58 o
  -3  -1   1        8.77        7.96      1.64 o
  -2  -1   1    12730.25    12037.51    124.95 o
  -1  -1   1       16.68       11.68      1.35 o
   2  -1   1       39.16       44.21      5.00 o
   3  -1   1      926.11     1056.14     24.64 o
   4  -1   1       91.11       88.54      8.74 o
   5  -1   1        2.98        2.53      2.34 o
   6  -1   1      181.73      183.12     14.46 o
   7  -1   1       48.96       43.00      7.46 o
   8  -1   1       32.34       26.40      9.48 o
   9  -1   1        0.46        0.00      3.37 o
  -9   0   1        5.04        8.28      6.80 o
  -8   0   1       38.59       35.57      6.33 o
  -7   0   1        0.00        0.00      3.38 o
  -6   0   1       32.02       28.11      4.08 o
  -5   0   1      203.40      229.71      9.34 o
  -4   0   1      564.94      596.92     13.06 o
  -3   0   1     1474.82     1444.44     26.67 o
  -2   0   1      188.94      174.96      4.40 o
   2   0   1      345.60      437.86     11.55 o
   3   0   1        9.65        6.80      1.47 o
   4   0   1      792.77      904.61     25.86 o
   5   0   1       97.43       95.84     13.99 o
   6   0   1       60.74       63.35      6.21 o
   7   0   1       35.66       34.92     10.99 o
   8   0   1        0.23        0.65      3.98 o
   9   0   1        4.45        7.86      4.59 o
 -10   1   1        7.17       13.17      9.26 o
  -9   1   1       36.54       26.36      6.21 o
  -8   1   1       41.55       29.31      4.04 o
  -7   1   1       88.28       83.49      5.99 o
  -6   1   1        5.65        3.75      2.71 o
  -5   1   1      221.61      222.19      8.51 o
  -4   1   1       32.02       30.11      2.89 o
  -3   1   1      182.94      179.72      6.90 o
  -2   1   1     1887.45     1814.06     18.69 o
   1   1   1      225.40      188.42      5.28 o
   2   1   1        3.82        2.07      1.25 o
   3   1   1        0.06        2.87      1.55 o
   4   1   1      240.57      258.31     19.94 o
   5   1   1        4.65        0.79      3.62 o
   6   1   1        0.19        6.71      6.27 o
   7   1   1       21.39       18.93      8.67 o
   8   1   1       13.24        7.56      6.85 o
   9   1   1        0.17        0.00      6.21 o
 -10   2   1        1.05        1.24      3.82 o
  -9   2   1        0.02        1.73      2.42 o
  -8   2   1       90.43       92.24     11.60 o
  -7   2   1       12.64        2.40      5.50 o
  -6   2   1      162.73      108.95     14.28 o
  -5   2   1       24.39       13.17      3.26 o
  -4   2   1      132.10      158.51      7.67 o
  -3   2   1     1857.68     2248.82     37.69 o
  -2   2   1      815.56      870.04     17.87 o
  -1   2   1      148.61      135.17      4.53 o
   0   2   1     1761.63     1472.66     18.57 o
   1   2   1       98.47       96.02      4.40 o
   2   2   1       36.35       33.85      5.25 o
   3   2   1      457.01      383.20     13.08 o
   4   2   1       24.96       32.63      8.42 o
   5   2   1       37.15       37.28      6.19 o
   6   2   1        5.50        0.00     10.54 o
   7   2   1       24.59       19.29      5.72 o
   8   2   1        3.69        0.00      4.51 o
 -10   3   1        3.44        0.94      2.85 o
  -9   3   1        8.23       10.52      4.11 o
  -8   3   1        9.25       12.06      3.36 o
  -7   3   1       41.10       32.48      8.08 o
  -6   3   1      286.74      343.25     24.57 o
  -5   3   1       20.80       34.44      4.88 o
  -4   3   1        0.86        0.00      1.98 o
  -3   3   1      637.55      670.83     18.65 o
  -2   3   1    12193.95    13150.01    141.73 o
  -1   3   1      564.49      505.46      9.18 o
   0   3   1      180.21      160.53      5.15 o
   1   3   1     2421.88     2513.36     29.90 o
   2   3   1      652.73      643.49     16.44 o
   3   3   1       26.09       19.18      2.61 o
   4   3   1       23.07       11.73      5.32 o
   5   3   1       42.93       37.44      6.16 o
   6   3   1        4.80        0.00      3.07 o
   7   3   1       25.83       22.72      9.12 o
   8   3   1        2.28        1.00      4.79 o
 -10   4   1       14.15       17.85      4.83 o
  -9   4   1        5.83        2.14      2.31 o
  -8   4   1       75.74       77.94      9.54 o
  -7   4   1        0.24        0.00      7.11 o
  -6   4   1       15.56       12.53      5.26 o
  -5   4   1      281.65      304.10     14.76 o
  -4   4   1      482.86      538.20     27.09 o
  -3   4   1      193.24      246.88     17.79 o
  -2   4   1      411.26      345.45     10.76 o
  -1   4   1      424.00      390.23      8.42 o
   0   4   1        5.78        5.15      0.98 o
   1   4   1       77.35       95.08      7.95 o
   2   4   1        6.16        4.57      1.54 o
   3   4   1       44.97       54.63      5.74 o
   4   4   1        3.27        1.89      2.10 o
   5   4   1       16.25       17.07      7.20 o
   6   4   1        1.96        1.27      2.86 o
   7   4   1        0.07        0.00      5.84 o
 -11   5   1        0.01        8.53      5.98 o
 -10   5   1       28.11       42.19      7.31 o
  -9   5   1       24.23       30.91     11.63 o
  -8   5   1       21.02       18.35      6.65 o
  -7   5   1        5.41       15.41      7.21 o
  -6   5   1       18.59        8.88      4.58 o
  -5   5   1       86.95      106.12     13.94 o
  -4   5   1     1299.73     1501.12     50.18 o
  -3   5   1      190.55      193.76      7.20 o
  -2   5   1       23.03       18.20      3.23 o
  -1   5   1      825.32      793.21     15.06 o
   0   5   1       29.89       21.52      3.16 o
   1   5   1       47.88       47.19      6.24 o
   2   5   1        0.57        0.00      2.10 o
   3   5   1       52.87       67.78      6.84 o
   4   5   1        0.51        0.00      2.07 o
   5   5   1        0.56        1.45      4.84 o
   6   5   1        2.95        2.86      5.19 o
 -11   6   1        2.67       12.26      6.62 o
 -10   6   1       56.22       75.15     16.17 o
  -9   6   1        1.57        3.69      5.25 o
  -8   6   1        2.84        4.10      5.35 o
  -7   6   1        9.03       10.04      4.64 o
  -6   6   1      103.36      101.47     15.07 o
  -5   6   1      177.06      215.53     21.00 o
  -4   6   1       86.33       81.62      4.92 o
  -3   6   1       84.10       61.55      4.43 o
  -2   6   1       78.33      116.18      9.48 o
  -1   6   1       15.73       16.38      2.73 o
   0   6   1        0.48        2.51      2.65 o
   1   6   1       35.84       29.98      5.56 o
   2   6   1      104.22      120.84      9.14 o
   3   6   1        0.25        2.55      2.56 o
   4   6   1        0.31        0.28      2.45 o
   5   6   1       13.12       19.58      9.85 o
   6   6   1        0.03        0.11      4.22 o
 -10   7   1        1.13        0.00      5.15 o
  -9   7   1        2.78        0.00      4.70 o
  -8   7   1        0.60        0.00      4.91 o
  -7   7   1      121.24      123.26     18.28 o
  -6   7   1       91.41      104.59     15.46 o
  -5   7   1      113.75       86.06      6.98 o
  -4   7   1        1.79        1.42      1.65 o
  -3   7   1       84.68       68.36      7.89 o
  -2   7   1        4.65       11.41      3.61 o
  -1   7   1       74.33       53.06      5.78 o
   0   7   1       80.38       91.55      8.02 o
   1   7   1       32.72       34.80      6.87 o
   2   7   1        0.67        0.00      2.36 o
   3   7   1        0.43        1.80      3.37 o
   4   7   1        1.13        3.82      4.32 o
   5   7   1        0.03        5.98      7.34 o
 -10   8   1        3.35        0.00      7.77 o
  -9   8   1        7.17        1.05      4.91 o
  -8   8   1        8.98        6.36      3.36 o
  -7   8   1        8.02       11.81      6.64 o
  -6   8   1       63.92       67.54     14.18 o
  -5   8   1      107.85      110.38     10.93 o
  -4   8   1       59.08       55.86      7.59 o
  -3   8   1       89.77      100.93     10.33 o
  -2   8   1       17.00       16.91      4.53 o
  -1   8   1        0.20        1.80      2.31 o
   0   8   1        7.68        4.79      2.27 o
   1   8   1       17.52       14.73      8.93 o
   2   8   1        0.90        2.27      2.79 o
   3   8   1       37.00       43.17      9.29 o
   4   8   1        0.57        1.57      4.93 o
 -10   9   1        1.23        0.00      8.01 o
  -9   9   1        8.31        4.26      4.34 o
  -8   9   1        5.72        3.86      4.93 o
  -7   9   1        7.87       10.06      6.57 o
  -6   9   1        8.56        6.67      5.65 o
  -5   9   1        9.82        9.01      3.59 o
  -4   9   1      244.25      235.01     16.88 o
  -3   9   1      160.36      179.11     14.94 o
  -2   9   1       21.97       18.64      5.40 o
  -1   9   1       14.06       14.27      3.85 o
   0   9   1        5.47        4.23      2.51 o
   1   9   1        6.77        8.13      4.75 o
   2   9   1       35.97       40.04      8.51 o
   3   9   1        1.20        2.39      3.22 o
  -9  10   1       27.67       26.05     10.29 o
  -8  10   1       14.16       13.28      7.49 o
  -7  10   1       18.07       21.46      6.80 o
  -6  10   1        7.19       11.01      4.64 o
  -5  10   1       56.69       49.50      8.22 o
  -4  10   1       20.18       23.79      6.41 o
  -3  10   1       16.17       13.84      4.47 o
  -2  10   1       72.67       84.03     11.44 o
  -1  10   1        1.53        3.05      2.59 o
   0  10   1        6.13        8.00      4.25 o
   1  10   1        0.13        2.87      3.12 o
   2  10   1        3.37        3.99      3.62 o
  -9  11   1       18.13       17.74      9.19 o
  -8  11   1       16.33       16.33      8.74 o
  -7  11   1        7.59        2.15      3.94 o
  -6  11   1       25.14       22.20      6.05 o
  -5  11   1       25.79       20.10     11.24 o
  -4  11   1       31.38       45.29      8.31 o
  -3  11   1       59.90       64.13     11.98 o
  -2  11   1        7.84        6.67      2.96 o
  -1  11   1        5.61        3.27      4.44 o
   0  11   1        5.83        9.41      4.80 o
  -7  12   1        2.33        0.00      5.99 o
  -6  12   1        2.72        5.65      5.27 o
  -5  12   1       23.52       21.55      9.13 o
  -4  12   1        1.04        5.79      4.20 o
  -3  12   1        1.67        2.26      3.21 o
  -2  12   1       12.26       20.61     11.54 o
   1 -12   2        1.77        0.00      3.81 o
   2 -12   2        3.79        4.72      5.62 o
   3 -12   2        6.90       13.59      5.70 o
   4 -12   2        2.27        2.05      3.04 o
   5 -12   2        0.00        0.00      3.22 o
   6 -12   2        0.34        2.51      3.27 o
   7 -12   2        0.49        1.59      3.25 o
  -1 -11   2        0.35        1.72      3.67 o
   0 -11   2       19.45       31.96     11.02 o
   1 -11   2        5.04        2.31      3.77 o
   2 -11   2        0.27        3.81      3.55 o
   3 -11   2        0.94        3.41      4.29 o
   4 -11   2       26.77       22.61      6.19 o
   5 -11   2       19.06       17.68      5.49 o
   6 -11   2       26.87       20.50      7.46 o
   7 -11   2       15.00       20.61      6.65 o
   8 -11   2       20.05       20.11      9.58 o
  -2 -10   2        2.43        3.50      3.46 o
  -1 -10   2        4.85        3.57      3.28 o
   0 -10   2        0.07        0.00      5.56 o
   1 -10   2       34.95       44.23     12.81 o
   2 -10   2        3.85        7.19      4.47 o
   3 -10   2        3.55        0.00      3.70 o
   4 -10   2        3.25        6.16      3.84 o
   5 -10   2        3.01        3.95      3.29 o
   6 -10   2        8.63        4.71      7.93 o
   7 -10   2       24.07       17.08      8.03 o
   8 -10   2        3.00        3.92      4.77 o
   9 -10   2        8.67        6.74      5.57 o
  -3  -9   2        0.11        3.67      3.58 o
  -2  -9   2        5.98        2.90      3.58 o
  -1  -9   2       13.20       10.45      3.38 o
   0  -9   2       62.61       58.67     13.62 o
   1  -9   2        0.23        4.59      5.82 o
   2  -9   2       35.53       36.05      6.78 o
   3  -9   2       12.48        9.29      3.94 o
   4  -9   2       40.93       42.44      8.16 o
   5  -9   2       29.69       28.71      8.19 o
   6  -9   2       27.37       32.48     10.20 o
   7  -9   2       48.96       52.45     12.70 o
   8  -9   2        7.42        5.49      5.16 o
   9  -9   2       20.25       24.29      9.22 o
  -4  -8   2        3.33        5.86      4.53 o
  -3  -8   2        1.34        0.00      3.55 o
  -2  -8   2        0.21        2.05      5.40 o
  -1  -8   2       26.06       17.23      6.21 o
   0  -8   2       16.78       18.71      8.04 o
   1  -8   2       16.44       27.79      6.78 o
   2  -8   2        5.98        0.00      3.03 o
   3  -8   2      115.74      117.49     11.98 o
   4  -8   2      129.51      123.04     12.34 o
   5  -8   2       20.34       12.66      5.41 o
   6  -8   2      142.79      142.66     18.69 o
   7  -8   2       22.82       22.62      7.71 o
   8  -8   2       87.80       89.67     15.38 o
   9  -8   2        0.26        4.61      5.53 o
  10  -8   2        0.87       10.54     12.30 o
  -5  -7   2        5.95        4.21      3.27 o
  -4  -7   2        1.91        0.24      2.63 o
  -3  -7   2       52.00       51.33      8.84 o
  -2  -7   2       13.89       13.25      4.24 o
  -1  -7   2       15.39       16.53      5.03 o
   0  -7   2      278.97      296.76     25.44 o
   1  -7   2       28.17       33.06      7.16 o
   2  -7   2      102.37       96.86     10.75 o
   3  -7   2      117.39      108.76     10.97 o
   4  -7   2       10.56        9.77      4.66 o
   5  -7   2      172.40      198.72     19.91 o
   6  -7   2      146.82      172.99     19.15 o
   7  -7   2      219.64      223.44     22.23 o
   8  -7   2       80.63       79.91     14.54 o
   9  -7   2       46.00       64.81     10.43 o
  10  -7   2        2.40       11.91     11.97 o
  -6  -6   2        2.80        0.32      3.76 o
  -5  -6   2        0.15        0.00      4.10 o
  -4  -6   2       80.05       76.55     11.06 o
  -3  -6   2       18.21       27.21      4.08 o
  -2  -6   2       61.07       63.62      8.54 o
  -1  -6   2       38.84       41.89      7.14 o
   0  -6   2        0.26        1.85      2.14 o
   1  -6   2       54.31       47.02      6.46 o
   2  -6   2       11.03       15.58      3.06 o
   3  -6   2      455.45      516.54     29.09 o
   4  -6   2       56.72       51.02      9.58 o
   5  -6   2      548.24      610.59     31.97 o
   6  -6   2      107.30      120.89     15.12 o
   7  -6   2       48.64       37.24      8.91 o
   8  -6   2        1.94        7.90     20.82 o
   9  -6   2       35.30       40.26      8.49 o
  10  -6   2        0.03        6.28      8.00 o
  -7  -5   2        0.00       13.72      9.45 o
  -6  -5   2       21.08       31.24      8.08 o
  -5  -5   2       65.84       75.65     11.43 o
  -4  -5   2       52.11       68.22      6.34 o
  -3  -5   2      159.88      149.55     11.03 o
  -2  -5   2      196.16      174.65     13.10 o
  -1  -5   2      328.24      309.15     36.27 o
   0  -5   2       93.85       92.16     12.24 o
   1  -5   2       29.17       21.93      2.67 o
   2  -5   2        9.77        6.09      3.56 o
   3  -5   2       11.00       12.46      4.14 o
   4  -5   2       34.40       42.37      7.58 o
   5  -5   2       33.17       20.53      9.86 o
   6  -5   2      129.39      100.25     10.31 o
   7  -5   2        0.10        0.00      4.92 o
   8  -5   2        4.61        8.15      7.79 o
   9  -5   2       10.19       16.33      6.13 o
  10  -5   2        0.10        0.00      7.84 o
  -8  -4   2        1.36       13.46     10.04 o
  -7  -4   2        6.34       12.93      8.42 o
  -6  -4   2        6.58       10.91      4.96 o
  -5  -4   2       65.48       66.70      6.49 o
  -4  -4   2        0.04        2.80      3.31 o
  -3  -4   2      378.26      329.61     12.47 o
  -2  -4   2      161.06      153.14      7.26 o
  -1  -4   2      105.59      101.72      8.62 o
   0  -4   2       43.01       40.64      6.08 o
   1  -4   2        7.07        6.96      1.49 o
   2  -4   2        4.39        7.97      2.91 o
   3  -4   2     3076.75     3546.74     36.87 o
   4  -4   2      241.47      273.05     12.88 o
   5  -4   2      434.85      455.29     19.41 o
   6  -4   2        6.57        8.72      3.69 o
   7  -4   2        7.49        9.03      9.35 o
   8  -4   2        1.78        5.73      4.73 o
   9  -4   2       10.39       13.42      5.98 o
  10  -4   2       10.51        1.33      6.15 o
  -8  -3   2       14.25       23.58     11.75 o
  -7  -3   2        3.72        5.21      5.61 o
  -6  -3   2       31.04       40.04      5.44 o
  -5  -3   2       17.90       22.13      4.06 o
  -4  -3   2       21.97       15.54      2.91 o
  -3  -3   2     1215.96     1007.26     59.36 o
  -2  -3   2      266.34      289.82     14.35 o
  -1  -3   2      778.51      741.69     15.92 o
   0  -3   2       48.95       41.25      3.32 o
   1  -3   2      634.59      671.91     12.28 o
   2  -3   2      229.12      209.85      7.04 o
   3  -3   2     1744.90     1909.20     25.24 o
   4  -3   2       27.79       20.63      4.02 o
   5  -3   2      295.17      282.72     14.89 o
   6  -3   2        1.89        0.00      2.92 o
   7  -3   2       12.99       16.56      4.18 o
   8  -3   2       14.88       12.70      3.71 o
   9  -3   2       13.16        6.25      3.45 o
  10  -3   2        4.16        0.00      6.37 o
  -9  -2   2       22.39       45.78     15.72 o
  -8  -2   2        0.00        8.86      6.83 o
  -7  -2   2        1.46        0.86      3.23 o
  -6  -2   2       34.73       27.89      5.60 o
  -5  -2   2       21.40       26.64      3.19 o
  -4  -2   2       84.49       70.83      4.29 o
  -3  -2   2     1512.27     1409.54     51.45 o
  -2  -2   2       32.63       26.10      3.35 o
  -1  -2   2     3965.44     3742.95     33.41 o
   0  -2   2     3721.95     3274.07     21.83 o
   1  -2   2      233.18      211.57      6.43 o
   2  -2   2      611.99      740.84     11.55 o
   3  -2   2     1579.70     1960.96     51.18 o
   4  -2   2        9.50        6.19      2.27 o
   5  -2   2      498.54      559.07     17.75 o
   6  -2   2       40.60       53.92      6.41 o
   7  -2   2        1.48        5.45      4.41 o
   8  -2   2        0.03        2.36      5.29 o
   9  -2   2        0.07        2.52      5.97 o
  -9  -1   2        7.42        7.40      6.53 o
  -8  -1   2       80.36       76.40     17.02 o
  -7  -1   2       67.48       60.05      7.96 o
  -6  -1   2        8.08        6.84      2.74 o
  -5  -1   2       45.75       44.65      3.89 o
  -4  -1   2       21.94       20.20      1.84 o
  -3  -1   2      578.79      520.73      8.18 o
  -2  -1   2    26820.55    24714.18     98.20 o
  -1  -1   2        1.02        0.78      0.74 o
   1  -1   2      656.74      727.87     19.74 o
   2  -1   2        4.55        6.80      2.11 o
   3  -1   2      614.25      667.43     17.26 o
   4  -1   2      238.57      275.17     15.69 o
   5  -1   2        7.03        8.63      5.69 o
   6  -1   2      107.86      114.37     15.41 o
   7  -1   2        0.05        2.95      5.78 o
   8  -1   2        5.31        4.96      6.12 o
   9  -1   2        0.02        0.00      9.16 o
 -10   0   2        7.47       15.63      9.49 o
  -9   0   2        2.71        3.82      5.83 o
  -8   0   2       20.31       28.94      8.26 o
  -7   0   2        0.12        0.00      4.89 o
  -6   0   2      178.62      164.40      9.55 o
  -5   0   2      267.60      265.14      9.37 o
  -4   0   2      863.23      835.55     15.02 o
  -3   0   2        8.89        8.15      1.35 o
  -2   0   2     6587.38     6242.10    120.27 o
   1   0   2      100.04      118.46      5.26 o
   2   0   2      752.12     1010.41     22.54 o
   3   0   2      383.00      468.26     16.09 o
   4   0   2      107.32      113.60     13.84 o
   5   0   2       60.01       62.08     11.68 o
   6   0   2        0.34        2.95      4.19 o
   7   0   2        3.23        6.50      6.73 o
   8   0   2        0.01        4.69      6.32 o
   9   0   2        0.21        0.00      9.73 o
 -10   1   2        1.22        0.00      3.64 o
  -9   1   2        0.75        1.02      4.46 o
  -8   1   2       42.14       33.02      4.82 o
  -7   1   2       28.74       27.78      4.48 o
  -6   1   2       33.74       43.01      5.70 o
  -5   1   2       56.89       53.47      4.80 o
  -4   1   2      375.96      399.89     10.13 o
  -3   1   2        0.13        1.80      1.55 o
  -2   1   2    12086.02    11759.16     57.15 o
  -1   1   2     4855.16     4793.04     47.63 o
   0   1   2       31.22       37.20      2.54 o
   1   1   2     1590.54     1688.97     27.35 o
   2   1   2        0.01        0.00      0.99 o
   3   1   2       30.73       27.93      3.78 o
   4   1   2       62.10       96.79     13.25 o
   5   1   2        0.00        0.00      5.93 o
   6   1   2        6.04        7.00      5.40 o
   7   1   2        0.85        5.36      6.33 o
   8   1   2        8.72       12.70      6.07 o
 -10   2   2        0.11        2.69      4.07 o
  -9   2   2        3.23        2.65      5.15 o
  -8   2   2       26.24       34.05      9.45 o
  -7   2   2        0.02        0.00      3.55 o
  -6   2   2       28.80       38.68      4.90 o
  -5   2   2        4.32        3.67      1.47 o
  -4   2   2      434.79      389.62      9.07 o
  -3   2   2      556.46      510.22     10.82 o
  -2   2   2     2516.70     2565.96     32.20 o
  -1   2   2      343.72      308.02      5.42 o
   0   2   2      102.60       85.33      3.56 o
   1   2   2     1020.53     1024.72     17.31 o
   2   2   2     3211.39     3155.47    106.26 o
   3   2   2      199.48      212.01     17.62 o
   4   2   2       53.48       74.27     11.82 o
   5   2   2        4.05        0.00      7.64 o
   6   2   2        0.60        0.00      4.79 o
   7   2   2        2.89        1.34      5.87 o
   8   2   2        3.70        3.70      5.65 o
 -10   3   2        5.88        8.36      3.75 o
  -9   3   2        3.79        6.62      3.57 o
  -8   3   2       37.53       37.11      6.63 o
  -7   3   2      109.73      118.62     10.86 o
  -6   3   2       22.70       22.97      7.47 o
  -5   3   2        0.52        0.00      1.68 o
  -4   3   2       27.60       37.01      3.27 o
  -3   3   2      493.65      522.72     17.29 o
  -2   3   2       13.20        3.70      2.57 o
  -1   3   2       12.95       14.17      1.51 o
   0   3   2      243.30      201.82      6.67 o
   1   3   2      101.42      120.73      6.67 o
   2   3   2      460.15      474.38     17.93 o
   3   3   2       37.69       28.98      6.09 o
   4   3   2        5.26        4.68      4.45 o
   5   3   2       14.60       22.77     17.52 o
   6   3   2        5.31        2.22      4.89 o
   7   3   2       10.15        3.28      7.14 o
 -11   4   2        8.22        1.73      8.65 o
 -10   4   2        0.02        1.28      4.29 o
  -9   4   2       16.19       16.50      5.17 o
  -8   4   2        2.60        1.40      1.85 o
  -7   4   2       44.05       53.16      6.90 o
  -6   4   2       38.37       46.34      5.82 o
  -5   4   2      167.25      200.92     11.89 o
  -4   4   2     2602.73     2647.28    166.44 o
  -3   4   2       31.29       15.51      4.91 o
  -2   4   2      161.46      123.77      4.84 o
  -1   4   2      816.27      741.23     12.52 o
   0   4   2      996.24     1035.83     16.84 o
   1   4   2       11.90       26.13      6.04 o
   2   4   2       65.36       77.42      6.61 o
   3   4   2      302.72      360.19     17.05 o
   4   4   2       19.90       15.92      3.97 o
   5   4   2        0.15        3.88      8.03 o
   6   4   2        0.00        0.00      3.56 o
   7   4   2        7.30       10.90      6.17 o
 -11   5   2        3.95        7.77     10.08 o
 -10   5   2       75.23       87.36     17.91 o
  -9   5   2        1.08        1.37      2.85 o
  -8   5   2       43.16       36.43      6.87 o
  -7   5   2        5.06        8.93      3.22 o
  -6   5   2       18.55       15.88      2.95 o
  -5   5   2      377.41      355.98     26.23 o
  -4   5   2      216.35      224.39     20.17 o
  -3   5   2      245.79      208.96     16.54 o
  -2   5   2       84.06       60.70      6.33 o
  -1   5   2       31.03       28.41      2.72 o
   0   5   2      449.30      431.40     14.04 o
   1   5   2       26.61       21.25      4.16 o
   2   5   2      148.81      171.63     10.44 o
   3   5   2       16.95       22.86      5.61 o
   4   5   2       60.18       60.41      8.43 o
   5   5   2        9.17       11.03      4.86 o
   6   5   2        6.33        6.45      5.16 o
 -11   6   2        0.54       16.98     11.66 o
 -10   6   2        1.44        7.28      7.50 o
  -9   6   2        4.59        6.98      6.31 o
  -8   6   2       59.63       65.81      7.69 o
  -7   6   2      104.63      107.37      8.21 o
  -6   6   2      539.77      556.08     42.79 o
  -5   6   2       60.79       58.54     11.20 o
  -4   6   2       13.41        7.30      3.08 o
  -3   6   2      153.30      154.11     10.87 o
  -2   6   2       25.21       35.51      3.76 o
  -1   6   2      124.90      119.70      7.52 o
   0   6   2       14.95       16.06      3.27 o
   1   6   2       94.21      118.21     10.76 o
   2   6   2        1.28        0.00      1.75 o
   3   6   2       10.52       11.48      3.62 o
   4   6   2        1.67        0.00      3.22 o
   5   6   2        3.19        3.19      5.81 o
   6   6   2        0.09        0.92      5.11 o
 -11   7   2        0.63        0.00      4.64 o
 -10   7   2        0.00        0.00      6.36 o
  -9   7   2        0.00        1.95      3.68 o
  -8   7   2        3.27        0.00      3.64 o
  -7   7   2      259.62      267.58     27.40 o
  -6   7   2      317.10      353.38     30.14 o
  -5   7   2        2.58        7.77      3.84 o
  -4   7   2        0.19        0.00      2.09 o
  -3   7   2        8.87        5.66      2.61 o
  -2   7   2       24.12       24.72      3.57 o
  -1   7   2       14.67       21.22      3.59 o
   0   7   2      189.01      186.44     11.13 o
   1   7   2       41.26       48.72      7.73 o
   2   7   2        0.86        0.00      1.71 o
   3   7   2       14.64       15.88      4.07 o
   4   7   2        0.94        3.81      4.22 o
   5   7   2        1.20        4.50      6.13 o
 -10   8   2        9.36        2.01      4.76 o
  -9   8   2        8.30        2.28      4.17 o
  -8   8   2        4.20        0.00      7.63 o
  -7   8   2        3.21       10.08      6.51 o
  -6   8   2       10.65       16.63      5.41 o
  -5   8   2      331.15      306.65     17.64 o
  -4   8   2       13.16       11.35      5.76 o
  -3   8   2        1.98        0.27      2.60 o
  -2   8   2      153.76      151.71     13.54 o
  -1   8   2        0.17        0.00      1.99 o
   0   8   2       21.01       25.75      4.83 o
   1   8   2       21.93       15.95      5.16 o
   2   8   2        0.51        2.45      2.66 o
   3   8   2       35.26       52.03     10.19 o
   4   8   2        5.81       12.21      8.03 o
 -10   9   2        0.62        0.00      9.57 o
  -9   9   2       12.63       15.17      7.72 o
  -8   9   2       30.04       31.94     10.75 o
  -7   9   2       10.83        9.52      4.35 o
  -6   9   2       20.13       23.36      5.82 o
  -5   9   2       78.58       77.97      9.56 o
  -4   9   2        5.32        4.78      6.09 o
  -3   9   2       77.22       84.01     10.31 o
  -2   9   2       11.97       19.14      3.95 o
  -1   9   2       28.96       26.80      4.49 o
   0   9   2       12.99       12.28      3.81 o
   1   9   2      111.10      116.06     39.21 o
   2   9   2        0.45        3.50      8.79 o
   3   9   2       11.85       20.02      7.33 o
 -10  10   2        2.32        3.95      4.87 o
  -9  10   2        4.40        2.85      3.84 o
  -8  10   2       24.86       20.96      9.59 o
  -7  10   2       47.51       42.49     12.31 o
  -6  10   2       13.71       14.69      4.67 o
  -5  10   2       24.62       18.94      5.55 o
  -4  10   2       27.98       29.69      6.77 o
  -3  10   2       44.62       43.99      7.87 o
  -2  10   2        6.97        5.82      2.98 o
  -1  10   2        4.18        4.08      2.43 o
   0  10   2       30.09       33.66      9.78 o
   1  10   2       27.57       35.15     14.54 o
  -9  11   2        7.17        5.04      6.35 o
  -8  11   2        2.21        5.16      5.05 o
  -7  11   2        0.65        0.00      5.97 o
  -6  11   2       14.61       14.38      8.13 o
  -5  11   2        7.53        5.28      6.40 o
  -4  11   2        7.89        9.20      4.82 o
  -3  11   2        3.47        3.04      3.60 o
  -2  11   2       22.04       35.91      7.75 o
  -1  11   2        0.05        0.94      3.38 o
   0  11   2        0.10        0.00      3.66 o
  -7  12   2        0.77        0.00      4.31 o
  -6  12   2        6.66        0.78      4.74 o
  -5  12   2        2.45        0.00      6.99 o
  -4  12   2       17.28       12.21      8.54 o
  -3  12   2       15.39       18.39      6.44 o
  -2  12   2        5.97       12.97      5.96 o
   1 -12   3       11.53       16.13      8.34 o
   2 -12   3       17.74       28.43     10.87 o
   3 -12   3        1.25        4.44      5.06 o
   4 -12   3        7.19        2.39      4.09 o
   5 -12   3        4.90        6.75      4.53 o
   6 -12   3        0.10        3.12      3.15 o
  -1 -11   3        0.90        0.00      9.30 o
   0 -11   3        0.01        2.51      5.14 o
   1 -11   3       23.40       29.05     11.18 o
   2 -11   3        5.29        6.59      6.14 o
   3 -11   3        8.01        7.34      3.83 o
   4 -11   3       12.29        4.69      4.11 o
   5 -11   3       18.22       17.48      6.17 o
   6 -11   3        2.44        2.59      3.55 o
   7 -11   3        9.16        9.86      4.98 o
   8 -11   3        0.27        0.00      3.76 o
  -2 -10   3        0.04        0.00      5.31 o
  -1 -10   3        2.27        0.10      5.08 o
   0 -10   3        2.30        2.69      3.39 o
   1 -10   3       38.02       61.39     14.59 o
   2 -10   3       20.45       20.85      6.51 o
   3 -10   3        3.09        4.32      6.30 o
   4 -10   3       37.69       37.60      8.31 o
   5 -10   3       67.24       74.86     11.50 o
   6 -10   3        0.79        3.01      7.06 o
   7 -10   3        5.88        6.89      5.22 o
   8 -10   3        0.01        1.60      3.29 o
   9 -10   3        0.02        0.88      3.17 o
  -3  -9   3        2.20        7.55      4.79 o
  -2  -9   3        9.15       13.20      5.64 o
  -1  -9   3        7.39        3.37      3.27 o
   0  -9   3        0.01        4.69      5.57 o
   1  -9   3        0.17        8.98      6.92 o
   2  -9   3        3.05        3.75      3.61 o
   3  -9   3        6.95        4.14      3.52 o
   4  -9   3       11.72       13.99      7.65 o
   5  -9   3        0.95        3.36      8.08 o
   6  -9   3       15.35       15.06      6.75 o
   7  -9   3       77.08       57.60     12.54 o
   8  -9   3        1.20        0.00      5.66 o
   9  -9   3       28.31       23.03     10.70 o
  -5  -8   3        0.44        2.66      6.11 o
  -4  -8   3        6.18       10.48      4.83 o
  -3  -8   3        1.87        0.75      3.46 o
  -2  -8   3       11.33       13.99      5.77 o
  -1  -8   3       48.47       38.21     10.32 o
   0  -8   3        1.72        4.76      5.68 o
   1  -8   3        2.58        0.00      7.92 o
   2  -8   3       19.27       16.86      4.83 o
   3  -8   3       15.67       21.42      5.84 o
   4  -8   3      241.10      238.10     17.60 o
   5  -8   3       78.17       83.37     13.99 o
   6  -8   3        0.94        0.90      2.74 o
   7  -8   3       59.51       56.42     11.93 o
   8  -8   3       16.49       24.63      8.51 o
   9  -8   3        6.17       19.65      6.61 o
  -5  -7   3        1.25        2.64      3.42 o
  -4  -7   3       25.45       25.69      6.92 o
  -3  -7   3        7.15        6.67      4.09 o
  -2  -7   3        9.97        9.28      8.38 o
  -1  -7   3       26.63       16.83      8.58 o
   0  -7   3       57.29       72.10     14.18 o
   1  -7   3        0.24        1.29      3.15 o
   2  -7   3       51.89       47.96      7.30 o
   3  -7   3      180.79      229.13     16.01 o
   4  -7   3       55.94       49.29      9.60 o
   5  -7   3       20.75       17.82      6.34 o
   6  -7   3      114.96      122.88     15.52 o
   7  -7   3      134.34      123.64     16.03 o
   8  -7   3       12.01       22.29     13.44 o
   9  -7   3        2.97        7.24      4.60 o
  10  -7   3        1.27        7.00     10.33 o
  -6  -6   3       24.18       21.42      6.89 o
  -5  -6   3       20.09       21.53      6.34 o
  -4  -6   3        1.98        0.17      2.92 o
  -3  -6   3        2.60        3.78      1.54 o
  -2  -6   3       19.29       13.17      4.67 o
  -1  -6   3       58.67       58.15     10.56 o
   0  -6   3        0.01        0.00      2.78 o
   1  -6   3      375.73      362.58     22.08 o
   2  -6   3      333.18      294.20     16.60 o
   3  -6   3       93.21       96.79     12.50 o
   4  -6   3       85.90       93.12     12.12 o
   5  -6   3       77.40       74.04     10.88 o
   6  -6   3      270.93      284.11     27.88 o
   7  -6   3       13.43        7.24     10.26 o
   8  -6   3       64.20       68.25     11.83 o
   9  -6   3        1.89        0.00      2.83 o
  10  -6   3        1.15        5.72      8.35 o
  -7  -5   3       14.58       14.58      5.40 o
  -6  -5   3        0.88        0.00      3.41 o
  -5  -5   3        2.04        0.87      5.39 o
  -4  -5   3      162.25      141.07      7.32 o
  -3  -5   3      282.67      203.03     13.31 o
  -2  -5   3       27.93       14.32      4.33 o
  -1  -5   3       42.85       36.31      3.81 o
   0  -5   3       72.33       66.07      6.87 o
   1  -5   3      193.19      202.05     10.38 o
   2  -5   3        0.79        0.00      1.96 o
   3  -5   3      149.67      171.58     16.12 o
   4  -5   3      140.56      143.89     18.70 o
   5  -5   3        0.83        0.04      3.99 o
   6  -5   3        1.85        2.24      2.90 o
   7  -5   3        0.62        0.00      3.09 o
   8  -5   3       20.51       15.04      4.53 o
   9  -5   3       16.57        6.90      8.39 o
  10  -5   3        1.18        0.00      6.96 o
  -8  -4   3        1.93        0.84      4.82 o
  -7  -4   3       35.02       38.53     13.87 o
  -6  -4   3       28.24       32.09      9.02 o
  -5  -4   3      251.37      277.93     28.00 o
  -4  -4   3      338.93      266.36     19.17 o
  -3  -4   3      485.60      500.21     35.62 o
  -2  -4   3      323.61      243.63     25.02 o
  -1  -4   3       20.45       15.81      2.73 o
   0  -4   3      101.99       89.65      6.17 o
   1  -4   3      127.86      154.37      6.88 o
   2  -4   3      257.49      265.53      9.81 o
   3  -4   3      361.01      334.44     12.29 o
   4  -4   3       83.69      107.48      7.08 o
   5  -4   3       28.83       28.99      4.67 o
   6  -4   3       13.60       13.35      2.62 o
   7  -4   3        2.44        4.66      3.19 o
   8  -4   3       31.51       29.16      5.38 o
   9  -4   3        0.49        0.00      6.16 o
  10  -4   3        3.75        0.00      7.85 o
  -8  -3   3        1.22       22.01     11.48 o
  -7  -3   3        0.04        9.40      7.97 o
  -6  -3   3        0.04        0.00     12.30 o
  -5  -3   3        2.73        1.29      1.59 o
  -4  -3   3        0.34        0.83      1.68 o
  -3  -3   3      236.78      229.55     18.20 o
  -2  -3   3     1136.52     1034.29     27.31 o
  -1  -3   3      945.73      893.38     24.53 o
   0  -3   3      180.30      143.42      5.50 o
   1  -3   3        5.99        9.23      1.55 o
   2  -3   3      469.24      458.42     10.33 o
   3  -3   3        0.72        0.74      1.04 o
   4  -3   3       96.95      115.67      7.68 o
   5  -3   3       12.88       11.86      2.07 o
   6  -3   3       16.25       23.11      4.39 o
   7  -3   3       77.29       80.59      8.44 o
   8  -3   3        5.57        6.91      3.36 o
   9  -3   3        0.81        0.00      5.89 o
  -9  -2   3        0.17       13.40     10.63 o
  -8  -2   3        6.97       18.00      9.85 o
  -7  -2   3        3.25        7.68      6.38 o
  -6  -2   3       48.53       41.78      7.27 o
  -5  -2   3      216.00      188.86     10.61 o
  -4  -2   3     2242.76     2002.84     55.24 o
  -3  -2   3      222.00      212.83     12.25 o
  -2  -2   3       77.58       79.19      4.82 o
  -1  -2   3      122.90      100.90      7.49 o
   0  -2   3     1197.24     1124.65     16.04 o
   1  -2   3      341.14      359.34      9.81 o
   2  -2   3      131.78      132.46      4.39 o
   3  -2   3       24.13       33.49      3.51 o
   4  -2   3      534.26      552.32     24.12 o
   5  -2   3       12.67       12.66      2.66 o
   6  -2   3       82.57       86.23      7.89 o
   7  -2   3        0.09        3.36      3.80 o
   8  -2   3       11.77       18.42      5.98 o
   9  -2   3        0.04        5.67      6.55 o
  -9  -1   3       20.46       31.49     12.25 o
  -8  -1   3        2.16        4.99      7.38 o
  -7  -1   3        1.26        0.00      4.53 o
  -6  -1   3        9.20        6.54      5.28 o
  -5  -1   3      102.65      103.01      5.55 o
  -4  -1   3      549.21      501.35     14.07 o
  -3  -1   3     1554.39     1273.01     76.82 o
  -2  -1   3     1172.94     1088.37     15.75 o
  -1  -1   3      290.36      252.84     12.22 o
   0  -1   3      363.06      347.72     11.48 o
   1  -1   3     1992.22     2109.51     39.37 o
   2  -1   3      440.80      459.57     37.07 o
   3  -1   3      199.08      239.71     13.81 o
   4  -1   3      448.52      515.11     22.31 o
   5  -1   3       20.14       24.59      5.85 o
   6  -1   3       60.48       64.09     15.14 o
   7  -1   3        4.63        7.05      7.59 o
   8  -1   3       33.11       34.05     12.49 o
   9  -1   3        3.23       10.56      8.25 o
 -10   0   3        0.00        7.86      8.10 o
  -9   0   3       47.74       69.21     16.48 o
  -8   0   3        3.10        2.65      4.64 o
  -7   0   3       30.83       33.54      6.12 o
  -6   0   3        7.67       10.54      3.18 o
  -5   0   3      103.79       88.10      7.54 o
  -4   0   3      231.69      237.01      8.09 o
  -3   0   3      693.35      683.31     13.83 o
  -2   0   3     1205.22     1015.64     14.11 o
  -1   0   3     1539.40     1541.43     25.42 o
   0   0   3      411.65      426.86      8.94 o
   1   0   3      524.92      568.39     38.76 o
   2   0   3       16.85       17.82      3.92 o
   3   0   3       70.80      118.08     13.89 o
   4   0   3       53.07       36.05      7.31 o
   5   0   3       16.55        8.83      4.99 o
   6   0   3        1.10        0.00      4.60 o
   7   0   3       20.66       22.31     10.33 o
   8   0   3        0.03        3.43      5.36 o
   9   0   3        3.50        5.58      7.39 o
 -10   1   3        8.33       20.49     10.67 o
  -9   1   3        0.85        0.00      2.76 o
  -8   1   3        1.73        6.26      3.04 o
  -7   1   3        0.09        6.52      2.69 o
  -6   1   3       52.05       55.26      6.94 o
  -5   1   3       14.16       18.84      3.18 o
  -4   1   3       46.86       43.70      3.35 o
  -3   1   3      498.53      495.75      9.68 o
  -2   1   3      288.50      286.61      5.11 o
  -1   1   3       65.40       77.51      3.55 o
   0   1   3      489.25      433.46      7.88 o
   1   1   3     1225.57     1257.25     37.79 o
   2   1   3        3.31        6.63      1.71 o
   3   1   3      476.56      566.43     30.15 o
   4   1   3      266.25      306.74     23.89 o
   6   1   3        0.06        0.00      5.91 o
   7   1   3        3.22        0.07      5.03 o
   8   1   3        0.56        0.00      4.31 o
 -10   2   3        1.56       10.00      8.40 o
  -9   2   3        0.01        3.96      4.58 o
  -8   2   3        3.71        0.41      5.87 o
  -7   2   3        3.57        5.13      4.10 o
  -6   2   3       13.69       16.34      3.65 o
  -5   2   3      262.59      214.02      9.35 o
  -4   2   3       96.18      104.68      4.54 o
  -3   2   3     1425.29     1336.89     40.68 o
  -2   2   3      144.75      123.47      7.30 o
  -1   2   3      204.62      210.09      7.97 o
   0   2   3       32.58       25.70      2.47 o
   1   2   3      102.13      102.60      4.95 o
   2   2   3        0.66        1.46      3.08 o
   3   2   3        0.39        0.00      4.17 o
   4   2   3       12.92       25.01      7.87 o
   5   2   3        1.85       12.82      7.08 o
   6   2   3       54.78       45.50     11.50 o
   7   2   3        0.28        0.00     10.20 o
   8   2   3        0.88        0.00      6.53 o
 -11   3   3        0.01       10.01      5.46 o
 -10   3   3        7.91       15.52      5.18 o
  -9   3   3        7.74       15.10      5.20 o
  -8   3   3        3.34        7.01      3.98 o
  -7   3   3        8.27        8.93      3.28 o
  -6   3   3        6.26       12.59      3.77 o
  -5   3   3       29.12       26.66      3.37 o
  -4   3   3     1729.85     1772.94     57.57 o
  -3   3   3      352.24      343.18     11.75 o
  -2   3   3        0.07        1.27      1.03 o
  -1   3   3        8.34       10.81      1.40 o
   0   3   3       38.75       30.30      2.63 o
   1   3   3      218.09      270.41     10.10 o
   2   3   3        4.38        2.45      2.89 o
   3   3   3      261.81      290.85     22.42 o
   4   3   3        0.45        1.43      3.52 o
   5   3   3      125.78      161.80     20.21 o
   6   3   3        3.31        0.00      3.35 o
   7   3   3        3.12        0.75      6.29 o
 -11   4   3        0.80        2.43      8.69 o
 -10   4   3       24.70       35.94      8.64 o
  -9   4   3       10.89       11.65      4.14 o
  -8   4   3       27.35       26.00      5.64 o
  -7   4   3       65.90       64.94      7.71 o
  -6   4   3       42.10       48.11      5.63 o
  -5   4   3        0.91        0.26      1.85 o
  -4   4   3      428.93      453.31     26.40 o
  -3   4   3       60.63       64.54      4.80 o
  -2   4   3        1.30        2.37      1.33 o
  -1   4   3        0.38        1.62      1.58 o
   0   4   3       31.21       33.33      3.59 o
   1   4   3      532.80      654.73     17.98 o
   2   4   3        0.41        1.58      2.87 o
   3   4   3        7.77        0.00      3.79 o
   4   4   3        0.70        0.00      5.48 o
   5   4   3       67.74       89.78     21.36 o
   6   4   3        0.07        0.00      5.49 o
   7   4   3        0.28        0.66      4.76 o
 -11   5   3        1.69        5.44     17.67 o
 -10   5   3       23.58       17.47      7.42 o
  -9   5   3       13.28       11.67      5.35 o
  -8   5   3        6.64        4.16      2.86 o
  -7   5   3      103.89      119.83      9.65 o
  -6   5   3       35.42       30.29      9.10 o
  -5   5   3        3.12        0.56      3.17 o
  -4   5   3       18.72       14.91      3.13 o
  -3   5   3      497.75      534.14     25.59 o
  -2   5   3        9.80        9.66      1.45 o
  -1   5   3      363.83      395.21     10.59 o
   0   5   3      816.48      840.34     20.35 o
   1   5   3       67.24       68.98      6.48 o
   2   5   3       95.02       76.16      7.17 o
   3   5   3        0.02        0.75      5.33 o
   4   5   3        5.92        2.59      2.93 o
   5   5   3        3.90        3.29      5.54 o
   6   5   3        0.31        0.00      7.10 o
 -11   6   3        4.35       11.73      9.02 o
 -10   6   3        9.23       16.11      9.54 o
  -9   6   3        0.52        6.45      5.24 o
  -8   6   3       66.85       63.38      7.52 o
  -7   6   3       16.55       15.99      3.09 o
  -6   6   3       20.97       28.08      8.34 o
  -5   6   3      214.85      260.26     24.24 o
  -4   6   3       16.00        7.01      2.61 o
  -3   6   3       89.53       90.36     13.00 o
  -2   6   3      284.07      240.90      8.35 o
  -1   6   3       33.63       27.92      3.72 o
   0   6   3       23.72       26.32      3.99 o
   1   6   3        6.08        0.50      2.05 o
   2   6   3       54.17       58.50      6.62 o
   3   6   3       43.06       43.02     13.68 o
   4   6   3        0.15        0.00      3.71 o
   5   6   3       12.96       11.98      7.45 o
 -11   7   3        2.94        2.38      5.74 o
 -10   7   3        8.44        7.55      6.13 o
  -9   7   3       13.81       11.26      6.86 o
  -8   7   3        1.39        2.26      4.82 o
  -7   7   3       47.59       39.07     10.91 o
  -6   7   3      417.07      488.32     36.19 o
  -5   7   3       80.51       75.66      8.15 o
  -4   7   3        4.78        2.49      2.60 o
  -3   7   3      167.28      167.80     13.83 o
  -2   7   3       10.52       13.78      2.57 o
  -1   7   3      175.44      194.31     10.69 o
   0   7   3       78.00       87.40      7.77 o
   1   7   3      238.93      271.62     25.40 o
   2   7   3       17.84       19.84      4.11 o
   3   7   3       13.75       12.93      4.94 o
   4   7   3        0.21        0.46      4.76 o
 -10   8   3       13.27        7.77      5.73 o
  -9   8   3        8.46        4.04      3.97 o
  -8   8   3        0.01        0.00      8.91 o
  -7   8   3       43.65       39.32     10.97 o
  -6   8   3      230.45      229.13     15.53 o
  -5   8   3        4.02        6.60      2.37 o
  -4   8   3        2.56       10.55      3.99 o
  -3   8   3       11.22       10.25      3.35 o
  -2   8   3       26.61       21.73      3.59 o
  -1   8   3        0.66        1.08      2.17 o
   0   8   3       41.88       47.81      6.23 o
   1   8   3       71.46       60.04      9.02 o
   2   8   3        0.00        0.00      2.52 o
   3   8   3        5.19        7.11      6.32 o
 -10   9   3        0.15        0.00     10.06 o
  -9   9   3       13.75        9.37      5.64 o
  -8   9   3       29.77       29.83     10.20 o
  -7   9   3        7.45        6.48      3.57 o
  -6   9   3      151.18      156.86     13.20 o
  -5   9   3       79.20      104.62     10.37 o
  -4   9   3      143.01      162.22     13.31 o
  -3   9   3       28.63       29.11      5.32 o
  -2   9   3        0.09        0.00      1.47 o
  -1   9   3       22.14       32.98      5.56 o
   0   9   3       22.00       31.40      7.28 o
   1   9   3        0.03        0.00      2.95 o
   2   9   3       12.40       13.94      3.88 o
 -10  10   3        0.24        1.05      3.70 o
  -9  10   3        0.63        0.60      3.50 o
  -8  10   3       67.22       55.01     14.24 o
  -7  10   3        1.22        2.90      4.94 o
  -6  10   3       60.40       68.89     16.07 o
  -5  10   3      118.28      135.24     12.99 o
  -4  10   3        1.25        1.50      3.81 o
  -3  10   3       14.11       10.68      3.94 o
  -2  10   3        9.81        7.48      2.63 o
  -1  10   3       10.23        9.62      3.48 o
   0  10   3        0.40        0.98      3.37 o
   1  10   3       13.69        8.64      3.99 o
  -9  11   3        0.53        0.00      4.47 o
  -8  11   3        6.68       10.54      7.73 o
  -7  11   3        0.21        0.00      4.45 o
  -6  11   3       11.53        8.74      6.44 o
  -5  11   3        0.03        0.00      6.94 o
  -4  11   3       22.19       24.53      5.91 o
  -3  11   3        1.80        0.00      3.08 o
  -2  11   3        7.82       13.00      5.23 o
  -1  11   3       14.73       24.24      9.52 o
   0  11   3        7.26        8.73      4.69 o
  -7  12   3        4.90        0.00      4.22 o
  -6  12   3        1.19        0.00      7.47 o
  -5  12   3        3.33        0.00      4.89 o
  -4  12   3        0.03        3.17      4.96 o
  -3  12   3        0.35        0.00      3.96 o
   2 -12   4       16.32       28.25     11.75 o
   3 -12   4        4.29        4.92      4.09 o
   4 -12   4        2.98        1.12      2.93 o
   5 -12   4        1.24        2.12      3.70 o
   6 -12   4        0.07        0.00      3.48 o
  -1 -11   4       16.42       18.12      9.01 o
   0 -11   4        1.82        0.00      3.99 o
   1 -11   4        8.42       11.30      8.01 o
   2 -11   4       44.11       65.63     16.22 o
   3 -11   4        2.44        2.13      5.36 o
   4 -11   4       20.06       17.99      5.80 o
   5 -11   4        2.74        2.20      2.87 o
   6 -11   4        0.00        2.30      8.83 o
   7 -11   4       12.35       14.96      8.25 o
  -2 -10   4        4.23        4.65      3.29 o
  -1 -10   4        0.94        0.00      5.34 o
   0 -10   4       13.00       10.45      6.20 o
   1 -10   4        0.25        4.59      6.63 o
   2 -10   4        0.78        0.00      5.62 o
   3 -10   4        0.56        0.00      3.32 o
   4 -10   4       28.71       20.49      6.30 o
   5 -10   4       23.11       22.99      6.60 o
   6 -10   4        5.63        0.37      4.65 o
   7 -10   4        2.01        0.00      4.51 o
   8 -10   4        1.96        0.00      3.08 o
  -3  -9   4       22.55       45.49     13.61 o
  -2  -9   4        0.26        0.00      7.93 o
  -1  -9   4       88.04      109.99     19.51 o
   0  -9   4      149.26      190.85     24.40 o
   1  -9   4       44.54       38.06     11.21 o
   2  -9   4        0.00        0.27      3.26 o
   3  -9   4        6.26        9.04      4.33 o
   4  -9   4       13.47       10.41      7.65 o
   5  -9   4        6.82        0.35      4.27 o
   6  -9   4      117.99       94.16     15.78 o
   7  -9   4        0.27        0.00      5.83 o
   8  -9   4        1.14        3.40     13.19 o
   9  -9   4        1.70       14.09     10.78 o
  -5  -8   4        0.64        1.27      3.83 o
  -4  -8   4        0.00        5.58      4.65 o
  -3  -8   4       23.01       26.81      7.17 o
  -2  -8   4       16.38       13.39      5.86 o
  -1  -8   4       51.06       53.00     12.95 o
   0  -8   4       98.29      126.45     19.79 o
   1  -8   4       17.20       10.31      3.45 o
   2  -8   4       17.41       11.88      4.31 o
   3  -8   4        6.17        4.61      7.05 o
   4  -8   4       46.51       53.42     11.49 o
   5  -8   4       59.80       42.94      9.58 o
   6  -8   4      148.33      167.25     19.41 o
   7  -8   4       29.25       32.12      8.65 o
   8  -8   4        6.17       11.22      8.70 o
   9  -8   4        4.67       12.21     11.15 o
  -6  -7   4       31.90       43.22     10.70 o
  -5  -7   4       36.99       49.18     10.38 o
  -4  -7   4        0.03        1.24      3.74 o
  -3  -7   4       42.56       44.13      8.61 o
  -2  -7   4       57.70       70.18     10.29 o
  -1  -7   4        0.15        3.49      3.54 o
   0  -7   4      117.10      127.08     17.76 o
   1  -7   4       57.02       76.86     14.00 o
   2  -7   4       26.19       26.97      6.18 o
   3  -7   4       43.09       33.22      7.96 o
   4  -7   4      250.30      211.34     19.89 o
   5  -7   4       20.75       18.74      5.89 o
   6  -7   4        2.82        4.08      3.82 o
   7  -7   4       18.35       26.77      6.32 o
   8  -7   4        0.17        8.82      5.07 o
   9  -7   4        1.43       16.99     11.64 o
  -6  -6   4        2.57        0.91      3.39 o
  -5  -6   4       24.88       34.25      7.92 o
  -4  -6   4        3.18        1.05      2.35 o
  -3  -6   4       20.35       11.54      4.80 o
  -2  -6   4      305.47      369.87     21.66 o
  -1  -6   4       19.23       20.36      4.58 o
   0  -6   4       96.85       79.71      8.47 o
   1  -6   4       74.04       81.73     13.51 o
   2  -6   4        0.15        2.59      2.19 o
   3  -6   4      151.28      138.95     14.73 o
   4  -6   4      615.11      616.15     73.52 o
   5  -6   4        6.64        3.14      2.82 o
   6  -6   4       25.86       12.48      9.65 o
   7  -6   4       12.06       13.59      5.40 o
   8  -6   4        0.92       11.49      7.74 o
   9  -6   4        2.88        0.00      8.12 o
  -7  -5   4        0.05        0.00      3.99 o
  -6  -5   4       38.02       32.37      8.05 o
  -5  -5   4       47.74       47.19      8.78 o
  -4  -5   4      103.86       81.64     10.62 o
  -3  -5   4       94.46       76.20     10.00 o
  -2  -5   4        0.90        1.49      1.60 o
  -1  -5   4      176.68      156.06     10.94 o
   0  -5   4       56.92       39.72      5.82 o
   1  -5   4       39.74       42.21      5.22 o
   2  -5   4        6.94        7.88      4.75 o
   3  -5   4       56.25       46.65      5.90 o
   4  -5   4        0.87        1.62      1.50 o
   5  -5   4        0.17        2.34      2.83 o
   6  -5   4        1.33        4.09      3.77 o
   7  -5   4       19.90       20.95      4.50 o
   8  -5   4       12.92       18.14      4.41 o
   9  -5   4        0.17        0.00      6.64 o
  -8  -4   4        4.70       13.69      8.80 o
  -7  -4   4       27.59       37.10      8.94 o
  -6  -4   4       21.57       15.91      5.09 o
  -5  -4   4      149.84      119.43     19.04 o
  -4  -4   4        2.88        0.00      6.97 o
  -3  -4   4        3.67        9.28      3.84 o
  -2  -4   4       23.31       21.92      4.57 o
  -1  -4   4       39.71       44.92      4.59 o
   0  -4   4      180.85      174.79     10.50 o
   1  -4   4       64.88       47.70      3.72 o
   2  -4   4       15.94       14.83      2.57 o
   3  -4   4        0.00        4.02      1.77 o
   4  -4   4       24.19       21.05      2.99 o
   5  -4   4      479.32      581.30     19.16 o
   6  -4   4        5.65        8.18      2.74 o
   7  -4   4       23.70       25.17      4.71 o
   8  -4   4        0.32        2.17      3.50 o
   9  -4   4        0.08        0.00      6.29 o
  -8  -3   4        7.71        5.78      5.38 o
  -7  -3   4       28.81       27.38      7.77 o
  -6  -3   4        0.02        0.00      3.50 o
  -5  -3   4        1.42        0.84      2.27 o
  -4  -3   4       69.37       57.61      7.94 o
  -3  -3   4      342.42      318.30     17.01 o
  -2  -3   4      299.20      308.57     15.57 o
  -1  -3   4      726.90      562.10     19.42 o
   0  -3   4      579.66      611.49     11.48 o
   1  -3   4      989.82      965.64     15.67 o
   2  -3   4      654.11      709.44     14.36 o
   3  -3   4      786.51      889.65     15.27 o
   4  -3   4      861.88      992.21     21.81 o
   5  -3   4       52.12       82.49      6.87 o
   6  -3   4        0.96        4.41      3.27 o
   7  -3   4        7.85        7.36      3.97 o
   8  -3   4        8.38        5.05     14.43 o
   9  -3   4       28.69       44.12     14.38 o
  -9  -2   4        6.99       15.65      9.29 o
  -8  -2   4        0.79        0.00      8.55 o
  -7  -2   4        6.45        1.50      3.64 o
  -6  -2   4        6.39        0.00     11.93 o
  -5  -2   4        0.93        1.09      1.01 o
  -4  -2   4      677.57      596.69     22.72 o
  -3  -2   4      915.68      952.66     26.58 o
  -2  -2   4      586.35      578.37     18.77 o
  -1  -2   4        9.90        9.52      1.52 o
   0  -2   4      512.29      528.23     11.73 o
   1  -2   4       91.58       85.86      4.48 o
   2  -2   4      382.47      398.98     10.00 o
   3  -2   4        2.42        0.39      1.47 o
   4  -2   4        1.51        0.00      2.16 o
   5  -2   4       34.07       21.57      3.35 o
   6  -2   4       52.70       59.60      6.22 o
   7  -2   4        0.02        0.00      3.96 o
   8  -2   4       38.71       38.94     13.15 o
   9  -2   4       20.40       32.89     13.95 o
  -9  -1   4        1.89        0.00      3.62 o
  -8  -1   4        2.98        8.75      6.69 o
  -7  -1   4       11.05       15.56      7.57 o
  -6  -1   4      211.79      212.81      8.56 o
  -5  -1   4       55.44       53.24      3.81 o
  -4  -1   4       20.21       19.40      2.51 o
  -3  -1   4       86.74       85.69      5.14 o
  -2  -1   4      938.37      962.29     17.20 o
  -1  -1   4     1226.17     1229.73     24.94 o
   0  -1   4      967.06     1025.58     34.20 o
   1  -1   4      254.36      279.39      9.97 o
   2  -1   4      549.68      562.29    116.93 o
   3  -1   4      845.46      734.59    219.77 o
   4  -1   4       53.94       65.67     12.09 o
   5  -1   4       44.37       35.00     10.03 o
   6  -1   4       54.20       71.24     15.84 o
   7  -1   4        6.56       11.38      8.22 o
   8  -1   4      102.15       82.40     19.01 o
   9  -1   4        0.00        5.36      7.85 o
 -10   0   4        7.17        5.53      8.75 o
  -9   0   4       13.63       29.81      7.43 o
  -8   0   4       14.79       18.91      4.62 o
  -7   0   4      131.23      141.61     14.98 o
  -6   0   4       17.97       17.67      6.46 o
  -5   0   4      307.58      316.00     11.91 o
  -4   0   4      706.68      692.89     17.17 o
  -2   0   4       58.97       44.01      4.23 o
  -1   0   4     1575.13     1832.28     35.94 o
   0   0   4      160.97      145.45      6.05 o
   1   0   4      247.00      308.12     13.29 o
   2   0   4      224.53      209.12     35.09 o
   3   0   4      320.41      378.61     25.78 o
   4   0   4       54.84       58.12     11.36 o
   5   0   4       13.85        9.63      5.42 o
   6   0   4        0.00        0.00      5.70 o
   7   0   4       23.58       26.06     10.47 o
   8   0   4        5.46        5.31      8.11 o
 -10   1   4        0.03        7.52      7.15 o
  -9   1   4        0.44        3.03      3.41 o
  -8   1   4       23.37       32.75      5.49 o
  -7   1   4        0.08        9.88      4.30 o
  -6   1   4       24.79       30.34      5.74 o
  -5   1   4       20.67       26.61      4.46 o
  -4   1   4       10.02       11.77      1.59 o
  -3   1   4        3.74        3.55      0.95 o
  -2   1   4      148.96      148.95      5.32 o
  -1   1   4      184.78      188.37      8.23 o
   0   1   4     4601.17     5211.20     33.88 o
   1   1   4      183.11      142.29      7.03 o
   2   1   4      581.80      711.78     60.83 o
   3   1   4       28.96       37.82      5.07 o
   4   1   4        9.00        7.69      4.38 o
   5   1   4       27.86       10.56      4.63 o
   6   1   4       25.26       17.79      7.87 o
   7   1   4        0.10        0.00      4.02 o
   8   1   4        6.69        8.69      7.55 o
 -10   2   4        0.01        9.13      7.41 o
  -9   2   4        3.15        7.71      6.84 o
  -8   2   4        0.08        0.00      5.29 o
  -7   2   4        9.90       20.06      8.87 o
  -6   2   4      280.78      270.88     14.38 o
  -5   2   4       12.96       12.90      2.33 o
  -4   2   4      162.42      167.95      5.55 o
  -3   2   4        1.56        0.92      1.12 o
  -2   2   4       64.69       57.54      5.00 o
  -1   2   4      466.73      478.23     15.83 o
   0   2   4      236.62      199.47      6.43 o
   1   2   4      905.45      876.59     18.92 o
   2   2   4      208.98      249.76     14.79 o
   3   2   4       21.70       18.20      3.73 o
   4   2   4      163.61      167.66     19.62 o
   5   2   4       65.47       86.50     16.97 o
   6   2   4       74.56       61.74     13.92 o
   7   2   4       48.71       41.34     12.76 o
 -11   3   4        2.16        9.56      5.42 o
 -10   3   4        2.07       11.49      4.82 o
  -9   3   4       18.48       24.64      6.58 o
  -8   3   4        4.45       13.50      5.29 o
  -7   3   4        7.07        8.90      3.75 o
  -6   3   4       54.47       52.29      4.92 o
  -5   3   4       31.21       41.65      3.90 o
  -4   3   4        0.53        0.00      0.53 o
  -3   3   4     1426.06     1525.00     43.84 o
  -2   3   4      333.38      339.05     18.81 o
  -1   3   4        5.13        3.49      1.33 o
   0   3   4       45.79       35.79      3.44 o
   1   3   4      582.16      694.48     23.83 o
   2   3   4      389.10      371.30     24.61 o
   3   3   4       65.00       87.55     12.82 o
   4   3   4       26.12       21.71      7.37 o
   5   3   4       27.47       45.91     12.64 o
   6   3   4        4.21        0.00      6.43 o
   7   3   4        8.44        5.39      3.48 o
 -11   4   4       27.80       28.27     13.68 o
 -10   4   4        2.21        2.27      3.21 o
  -9   4   4        1.81        3.39      7.56 o
  -8   4   4       32.96       34.20      6.42 o
  -7   4   4        9.53        7.13      2.08 o
  -6   4   4      250.83      259.24     10.34 o
  -5   4   4      397.49      450.18     29.63 o
  -4   4   4      188.66      211.19     18.61 o
  -3   4   4      193.96      180.34     13.30 o
  -2   4   4        0.80        0.64      1.33 o
  -1   4   4       36.78       31.48      3.16 o
   0   4   4      342.02      371.39     15.26 o
   1   4   4       20.15       13.62      3.46 o
   2   4   4      342.99      348.60     25.05 o
   3   4   4      137.42      146.05     18.12 o
   4   4   4        7.47        0.00      5.63 o
   5   4   4       70.59       69.66     14.43 o
   6   4   4        2.31        0.00      5.12 o
 -11   5   4        0.54        0.00      7.21 o
 -10   5   4        0.08        0.00      9.28 o
  -9   5   4      143.18      147.40     12.91 o
  -8   5   4       96.74       84.36      8.97 o
  -7   5   4       51.14       43.35      9.90 o
  -6   5   4      126.93      149.19     18.73 o
  -5   5   4      129.59      109.31     15.22 o
  -4   5   4       58.21       48.08      4.34 o
  -2   5   4      162.53      162.79      7.36 o
  -1   5   4       33.64       27.38      3.24 o
   0   5   4        0.74        1.23      3.08 o
   1   5   4        0.55        0.00      3.20 o
   2   5   4        0.61        8.20      4.98 o
   3   5   4       38.98       61.93     11.83 o
   4   5   4       28.59       16.57      4.61 o
   5   5   4       11.90       13.03      5.26 o
   6   5   4        1.41        0.00      5.78 o
 -11   6   4       12.45       27.22     12.20 o
 -10   6   4        6.24       17.20      9.30 o
  -9   6   4       74.08       92.40     18.48 o
  -8   6   4       44.33       46.30     11.97 o
  -7   6   4        4.12        0.00      3.53 o
  -6   6   4      142.05      132.77     17.90 o
  -5   6   4        0.59        2.11      2.28 o
  -4   6   4        0.04        3.12      1.77 o
  -3   6   4      102.63       94.78      5.04 o
  -2   6   4       47.52       55.26      4.05 o
  -1   6   4        7.78        9.81      2.24 o
   0   6   4       29.80       22.92      3.52 o
   1   6   4       29.64       30.20      4.29 o
   2   6   4       17.52       13.34      3.81 o
   3   6   4        1.02        1.03      4.40 o
   4   6   4        5.76        4.82      2.38 o
   5   6   4        0.71        0.00      6.25 o
 -11   7   4        0.53        1.54      3.78 o
 -10   7   4        0.35        0.72      4.13 o
  -9   7   4       50.64       57.43     14.07 o
  -8   7   4      235.50      236.96     28.21 o
  -7   7   4      218.78      202.34     24.30 o
  -6   7   4       13.31       17.57      8.39 o
  -5   7   4       42.85       39.47      5.24 o
  -4   7   4       96.48      111.07      8.76 o
  -3   7   4        6.01        5.19      1.16 o
  -2   7   4       13.97       18.38      3.05 o
  -1   7   4        2.76        2.17      1.56 o
   0   7   4        2.16        3.09      2.05 o
   1   7   4      131.65      154.92     11.39 o
   2   7   4        1.18        0.37      2.48 o
   3   7   4        5.54        4.57      4.61 o
   4   7   4        0.05        1.28      3.56 o
 -10   8   4       14.60        7.09      6.09 o
  -9   8   4       56.94       46.71     12.77 o
  -7   8   4       29.05       29.46     13.42 o
  -6   8   4      163.58      154.90     11.69 o
  -5   8   4       49.72       45.90      6.21 o
  -4   8   4        2.71        2.78      2.56 o
  -3   8   4        1.15        0.00      2.52 o
  -2   8   4        2.66        2.73      1.72 o
  -1   8   4      125.18      138.28     10.09 o
   0   8   4        2.94        3.23      2.73 o
   1   8   4       22.52       23.26      4.78 o
   2   8   4       22.91       22.81      5.95 o
   3   8   4        2.80        4.46      6.65 o
 -10   9   4       11.76        1.17      4.95 o
  -9   9   4        0.59        0.00      7.97 o
  -8   9   4        0.51        0.00      7.83 o
  -7   9   4       62.42       52.63     13.56 o
  -6   9   4        1.44        0.87      4.15 o
  -5   9   4        4.74        2.20      4.59 o
  -4   9   4       49.28       50.58      6.98 o
  -3   9   4        0.80        1.29      2.17 o
  -2   9   4      138.87      184.06     14.92 o
  -1   9   4      319.93      389.01     20.35 o
   0   9   4       72.91       81.03     26.30 o
   1   9   4       27.22       23.86      5.98 o
   2   9   4        9.68       10.90      5.04 o
 -10  10   4        0.00        0.00      8.38 o
  -9  10   4        0.10        2.72      4.13 o
  -8  10   4        0.14        0.00      3.97 o
  -7  10   4        1.30        0.00      3.88 o
  -6  10   4        1.65        0.71      4.35 o
  -5  10   4       53.91       55.90     14.52 o
  -4  10   4       13.97        8.46      2.40 o
  -3  10   4        2.89        5.89      3.20 o
  -2  10   4        0.94        2.43      2.41 o
  -1  10   4        0.56        0.26      2.38 o
   0  10   4       20.29       26.37      6.67 o
   1  10   4       23.35       24.47      5.53 o
  -9  11   4        1.08        0.27      4.78 o
  -8  11   4        0.13        0.00      3.60 o
  -7  11   4        0.29        0.00      5.75 o
  -6  11   4        0.22        2.89      4.81 o
  -5  11   4       13.65        6.62      4.99 o
  -4  11   4       11.13       11.93      6.69 o
  -3  11   4        5.52        5.33      5.85 o
  -2  11   4       23.47       31.22      7.76 o
  -1  11   4        3.55        6.27      4.06 o
  -7  12   4        0.40        0.00      4.51 o
  -6  12   4        0.84        0.00      6.83 o
  -5  12   4        0.00        0.00      7.47 o
  -4  12   4       10.08       11.70      7.62 o
  -3  12   4        1.95        8.05      6.16 o
   2 -12   5       13.61       18.41      9.52 o
   3 -12   5       15.55       19.72      8.62 o
   4 -12   5        0.03        2.24      3.40 o
   5 -12   5        3.06        4.76      4.10 o
  -1 -11   5       10.17       21.54      9.80 o
   0 -11   5        3.18        3.97      4.93 o
   1 -11   5        0.25        8.80      7.43 o
   2 -11   5       12.61       11.20      6.09 o
   3 -11   5       16.65       16.64      8.89 o
   4 -11   5        0.70        3.46      3.99 o
   5 -11   5        0.06        1.83      2.93 o
   6 -11   5       11.50       16.59      5.86 o
   7 -11   5        4.33        1.32      4.00 o
  -2 -10   5        0.10        0.00      5.48 o
  -1 -10   5        5.11        7.15      6.66 o
   0 -10   5       45.51       61.47     15.64 o
   1 -10   5        5.64       17.96      8.50 o
   2 -10   5        8.69        2.98      4.42 o
   3 -10   5        0.17        0.00      3.24 o
   4 -10   5       35.17       39.67      8.44 o
   5 -10   5       26.03       26.10      6.94 o
   6 -10   5        5.68        0.58      4.10 o
   7 -10   5       10.28        9.02      4.77 o
   8 -10   5        1.17       14.45     14.53 o
  -3  -9   5        2.40        1.39      5.05 o
  -2  -9   5        4.58        0.00      4.70 o
  -1  -9   5        1.86       13.47      8.89 o
   0  -9   5       62.41       96.21     18.92 o
   1  -9   5       14.35       12.66      5.82 o
   2  -9   5       53.22       43.99     12.47 o
   3  -9   5       70.43       75.49     10.96 o
   4  -9   5        0.21        4.85      4.17 o
   5  -9   5       32.30       21.28      6.90 o
   6  -9   5        0.11        2.17      3.65 o
   7  -9   5        6.00        4.88     11.67 o
   8  -9   5        0.45       17.13     12.98 o
  -5  -8   5        0.28        1.65      4.85 o
  -4  -8   5        0.02        0.94      4.13 o
  -3  -8   5        0.50        0.00      8.05 o
  -2  -8   5       19.25       13.64      6.35 o
  -1  -8   5        2.43        8.36      7.33 o
   0  -8   5      135.79      166.69     22.28 o
   1  -8   5        9.12       10.75      5.04 o
   2  -8   5        3.63        5.59      6.18 o
   3  -8   5        0.08        3.31      7.33 o
   4  -8   5      264.05      253.79     23.71 o
   5  -8   5      319.78      335.82     27.55 o
   6  -8   5        0.10        4.07      9.12 o
   7  -8   5       26.56       29.37      7.27 o
   8  -8   5        0.01       12.77     10.83 o
   9  -8   5        0.67        8.65      8.15 o
  -6  -7   5        9.80       26.70      8.86 o
  -5  -7   5        5.89       13.59      7.97 o
  -4  -7   5       34.08       37.50      8.63 o
  -3  -7   5        0.48        0.00      8.37 o
  -2  -7   5      165.07      186.14     23.49 o
  -1  -7   5       40.47       48.89     12.32 o
   0  -7   5        1.87        0.00      6.66 o
   1  -7   5        8.31        6.17      4.72 o
   2  -7   5        3.73       14.20      5.74 o
   3  -7   5       14.17       12.51      3.89 o
   4  -7   5       45.69       50.17      9.61 o
   5  -7   5        5.86        0.00      5.15 o
   6  -7   5      122.09      119.97     14.37 o
   7  -7   5        0.02        5.36      4.60 o
   8  -7   5        1.05        0.00      6.36 o
   9  -7   5        0.23        0.00      9.71 o
  -6  -6   5       64.75       89.97     14.17 o
  -5  -6   5       39.30       47.71      9.88 o
  -4  -6   5        0.00        0.00      3.25 o
  -3  -6   5       46.10       42.62      8.75 o
  -2  -6   5       83.83       61.19     12.90 o
  -1  -6   5       13.10       11.22      2.60 o
   0  -6   5       21.93       16.50      3.98 o
   1  -6   5      219.06      219.69     23.30 o
   2  -6   5      246.82      259.19     20.42 o
   3  -6   5       39.82       29.59      7.42 o
   4  -6   5        1.09        0.00      2.07 o
   5  -6   5       16.16       20.53      7.86 o
   6  -6   5       24.77       21.52      6.28 o
   7  -6   5        0.06        1.46      3.30 o
   8  -6   5        5.24        3.57      7.10 o
   9  -6   5        2.38        0.00      6.24 o
  -7  -5   5       21.34       20.79      7.26 o
  -6  -5   5        1.06        2.24      3.21 o
  -5  -5   5        4.10        5.13      3.86 o
  -4  -5   5      181.03      196.10     17.00 o
  -3  -5   5        0.67        5.19      3.65 o
  -2  -5   5       83.44       52.58      9.86 o
  -1  -5   5        4.91        3.09      3.87 o
   0  -5   5        6.51        2.22      2.38 o
   1  -5   5       79.35       87.25      8.94 o
   2  -5   5      152.39      157.43      9.30 o
   3  -5   5       14.06       16.94      3.55 o
   4  -5   5       37.70       51.79      5.80 o
   5  -5   5        8.67       11.34      4.23 o
   6  -5   5       27.72       30.07      4.88 o
   7  -5   5        0.49        1.41      2.95 o
   8  -5   5        0.05        0.00      4.73 o
   9  -5   5        0.18        0.00      5.61 o
  -8  -4   5        5.47       11.20     10.67 o
  -7  -4   5        0.67        0.00      3.04 o
  -6  -4   5       46.60       47.87      9.04 o
  -5  -4   5      361.47      354.00     35.53 o
  -4  -4   5      350.39      324.90     20.42 o
  -3  -4   5       24.27       24.48      5.58 o
  -2  -4   5       11.24        8.54      1.48 o
  -1  -4   5      186.60      170.11      7.23 o
   0  -4   5       34.92       26.79      3.06 o
   1  -4   5      373.97      323.32     11.86 o
   2  -4   5      159.09      154.69      6.94 o
   3  -4   5        9.79        8.92      1.80 o
   4  -4   5       91.65      109.08      6.34 o
   5  -4   5       23.42       16.62      3.46 o
   6  -4   5        1.04        0.00      2.41 o
   7  -4   5        0.53        0.00      3.70 o
   8  -4   5       37.20       47.92     11.38 o
   9  -4   5        6.56        0.00      4.98 o
  -8  -3   5        2.31        0.00      4.66 o
  -7  -3   5        7.92        8.26      4.18 o
  -6  -3   5       73.91       75.59     14.94 o
  -5  -3   5       69.38       59.70      8.91 o
  -4  -3   5      149.98      153.67     13.18 o
  -3  -3   5       35.45       35.74      5.98 o
  -2  -3   5       79.61       96.79     12.56 o
  -1  -3   5      284.89      284.37     14.68 o
   0  -3   5        7.37        8.17      1.58 o
   1  -3   5      421.48      349.75      9.85 o
   2  -3   5     1067.53     1099.92     21.86 o
   3  -3   5        2.03        5.58      1.33 o
   4  -3   5       18.28       14.60      4.46 o
   5  -3   5      161.08      180.40      9.80 o
   6  -3   5        3.09        2.04      3.10 o
   7  -3   5       40.38       51.09      6.14 o
   8  -3   5        0.95        9.94      9.37 o
   9  -3   5        4.55        9.55      9.00 o
  -9  -2   5        1.65        0.14      6.04 o
  -8  -2   5        4.16        0.00      4.59 o
  -7  -2   5        0.52        0.00      6.10 o
  -6  -2   5      253.82      240.40     17.28 o
  -5  -2   5       94.46       80.94      9.68 o
  -4  -2   5      367.13      371.23     18.53 o
  -3  -2   5      118.02      123.49     13.31 o
  -2  -2   5        4.66        3.61      1.11 o
  -1  -2   5      338.55      378.14     10.37 o
   0  -2   5      184.92      185.84      8.22 o
   1  -2   5        0.42        0.00      0.99 o
   2  -2   5     1668.20     1925.60     48.02 o
   3  -2   5       60.72       43.43      9.51 o
   4  -2   5       24.97       25.31      3.06 o
   5  -2   5       10.22       12.58      3.45 o
   6  -2   5       10.26       11.15      7.22 o
   7  -2   5       26.33       17.35      8.50 o
   8  -2   5        7.22       20.58     11.72 o
   9  -2   5        1.57        8.50      9.05 o
  -9  -1   5        1.32        4.26      7.65 o
  -8  -1   5        0.43        0.00      4.30 o
  -7  -1   5      156.44      141.25     13.24 o
  -6  -1   5        3.00        0.40      1.34 o
  -5  -1   5      277.97      235.72     11.84 o
  -4  -1   5       58.47       42.64      3.73 o
  -3  -1   5      132.12      156.48      9.44 o
  -2  -1   5      128.05      120.47      5.40 o
  -1  -1   5       98.98       82.70      6.79 o
   0  -1   5        0.47        0.00      2.11 o
   1  -1   5      286.81      357.85     12.44 o
   2  -1   5       96.13      104.37     13.94 o
   3  -1   5      198.23      120.24     70.88 o
   4  -1   5       66.20       52.35      4.95 o
   5  -1   5       90.34      123.32      9.88 o
   6  -1   5      149.80      140.35     15.25 o
   7  -1   5        2.30        6.82      8.39 o
   8  -1   5       12.27       25.34     12.78 o
 -10   0   5        0.18        0.11      5.18 o
  -9   0   5        0.03        1.43      4.34 o
  -8   0   5       20.96       17.25      8.46 o
  -7   0   5       81.17       79.79      8.99 o
  -6   0   5       13.24        8.96      2.27 o
  -5   0   5       29.87       29.76      3.78 o
  -4   0   5      213.04      192.94      8.72 o
  -3   0   5     1326.44     1424.21     20.80 o
  -2   0   5     1184.42     1197.69     28.38 o
  -1   0   5      551.26      627.86     24.83 o
   0   0   5        0.05        1.44      1.97 o
   1   0   5      738.83      713.96     45.18 o
   2   0   5      855.17     1069.13     42.40 o
   3   0   5        3.52        3.16      1.69 o
   4   0   5      104.85      130.66     18.30 o
   5   0   5        0.83        0.00     10.21 o
   6   0   5       51.04       40.19     12.80 o
   7   0   5        8.68        5.39      6.58 o
   8   0   5       73.37       58.88     17.35 o
 -10   1   5        0.48        1.05      4.09 o
  -9   1   5       48.42       49.36      8.12 o
  -8   1   5       18.77       25.23      9.29 o
  -7   1   5       64.35       78.62     20.62 o
  -6   1   5       57.66       55.78      8.21 o
  -5   1   5        4.82        3.17      1.43 o
  -4   1   5       92.57       97.54      4.96 o
  -3   1   5      745.07      837.24     12.83 o
  -2   1   5      490.00      491.41     12.31 o
  -1   1   5      365.36      365.78     10.44 o
   0   1   5      626.44      622.76     10.98 o
   1   1   5        0.77        1.70      0.88 o
   2   1   5       26.99       19.10      2.09 o
   3   1   5      104.16       98.73      6.29 o
   4   1   5       13.54       14.38      3.12 o
   5   1   5      142.33      172.30     22.69 o
   6   1   5        0.47        0.00      5.67 o
   7   1   5        8.26        2.47      4.49 o
   8   1   5        0.40        5.31      7.20 o
 -10   2   5       10.63       14.73      6.87 o
  -9   2   5      168.38      180.96     17.87 o
  -8   2   5        1.73        0.39      2.82 o
  -7   2   5       39.82       35.63      5.74 o
  -6   2   5       53.43       43.61      6.12 o
  -5   2   5      651.17      749.03     14.74 o
  -4   2   5       29.64       27.99      2.60 o
  -3   2   5     1009.56     1131.39     27.11 o
  -2   2   5      405.43      428.08     15.63 o
  -1   2   5      173.35      138.74      6.62 o
   0   2   5       36.50       31.03      2.62 o
   1   2   5      129.20      170.81      9.03 o
   2   2   5      197.42      189.93     12.23 o
   3   2   5      549.98      545.25     21.05 o
   4   2   5      221.31      227.74     23.78 o
   5   2   5        3.43       18.69      9.69 o
   6   2   5        3.88        0.00      7.78 o
   7   2   5        0.90        0.05      5.42 o
 -11   3   5        5.16       10.99      8.76 o
 -10   3   5       10.31       16.01      7.43 o
  -9   3   5        1.29        0.00      3.35 o
  -8   3   5        2.88        4.29      3.41 o
  -7   3   5        1.71        2.93      2.86 o
  -6   3   5        8.40        2.12      3.27 o
  -5   3   5       72.00       69.53      6.62 o
  -4   3   5       43.75       53.34      5.09 o
  -3   3   5      108.15      104.15     12.30 o
  -2   3   5      127.86      138.45     11.84 o
  -1   3   5      695.48      676.40     14.17 o
   0   3   5      198.87      227.39      8.18 o
   1   3   5        0.01        4.22      1.63 o
   2   3   5       19.45       27.16      7.74 o
   3   3   5       18.32       19.16      5.96 o
   4   3   5       59.46       58.05     12.59 o
   5   3   5       13.57       17.42      9.44 o
   6   3   5        3.67        0.00      6.48 o
   7   3   5       13.04       11.13      6.98 o
 -11   4   5       56.07       59.80     15.92 o
 -10   4   5        0.04        0.00      3.39 o
  -9   4   5      374.09      396.22     22.43 o
  -8   4   5       11.57       10.34      3.54 o
  -7   4   5      189.34      214.91     14.11 o
  -6   4   5      165.26      165.03     12.39 o
  -5   4   5       12.87       14.20      2.48 o
  -4   4   5       20.46       18.97      3.08 o
  -3   4   5      433.90      508.49     27.75 o
  -2   4   5     2063.44     2240.24    140.04 o
  -1   4   5      252.93      282.78     12.13 o
   0   4   5      218.64      233.99     17.62 o
   1   4   5      234.73      241.09     14.08 o
   2   4   5      328.93      313.97     25.20 o
   3   4   5      349.16      366.36     29.22 o
   4   4   5        1.70        0.00      5.14 o
   5   4   5       13.68       21.89      9.59 o
   6   4   5       19.59       29.20      7.89 o
 -11   5   5       43.54       40.77     13.07 o
 -10   5   5        9.15        0.00      7.70 o
  -9   5   5        6.95        0.00     10.26 o
  -8   5   5       11.17        6.94      7.53 o
  -7   5   5       17.32       15.49      3.65 o
  -6   5   5      120.52      103.43     18.49 o
  -5   5   5        1.70        2.06      1.27 o
  -4   5   5      228.08      254.92     21.81 o
  -3   5   5      121.97      142.48     11.93 o
  -2   5   5      130.17      151.68     12.14 o
  -1   5   5       14.73       16.04      5.09 o
   0   5   5      221.10      215.23     18.58 o
   1   5   5        2.08        0.59      5.82 o
   2   5   5      126.49      111.79     16.30 o
   3   5   5       38.38       26.79      8.02 o
   4   5   5        1.71        0.00      5.96 o
   5   5   5        1.63        0.00     10.18 o
 -11   6   5       10.18       28.11     13.22 o
 -10   6   5        7.17       14.74      9.35 o
  -9   6   5      216.27      250.89     29.04 o
  -8   6   5       14.11       10.30      6.78 o
  -7   6   5       86.85       83.48     15.44 o
  -6   6   5      117.75      132.33     18.38 o
  -5   6   5       55.27       48.85      4.43 o
  -4   6   5       38.46       38.05      3.99 o
  -3   6   5       14.92       22.50      2.50 o
  -2   6   5      254.64      289.83     15.79 o
  -1   6   5      196.86      196.07     12.85 o
   0   6   5        3.07        3.40      3.92 o
   1   6   5      134.66      150.02     19.58 o
   2   6   5        0.81        0.00      3.81 o
   3   6   5       10.53        8.93      3.55 o
   4   6   5        0.49        0.00      5.35 o
   5   6   5        1.83        0.87      4.51 o
 -11   7   5       16.03       19.31      9.21 o
 -10   7   5        4.26        8.68      7.53 o
  -9   7   5       44.87       34.46     11.29 o
  -8   7   5       44.39       58.53     13.78 o
  -7   7   5        5.33        3.63      3.97 o
  -6   7   5       71.66       87.82      7.41 o
  -5   7   5        6.10        8.48      2.28 o
  -4   7   5      202.57      224.72     11.64 o
  -3   7   5       20.84       18.67      2.78 o
  -2   7   5       41.04       37.31      4.22 o
  -1   7   5      397.82      413.22     18.77 o
   0   7   5      244.19      307.50     24.30 o
   1   7   5      283.42      219.92     18.68 o
   2   7   5       19.66       18.14      5.13 o
   3   7   5        0.08        0.00      8.51 o
   4   7   5        4.51        0.00      3.41 o
 -10   8   5        0.96        0.00      5.39 o
  -9   8   5        1.00        0.00      5.07 o
  -8   8   5       94.27       73.99     15.79 o
  -7   8   5       37.16       24.42      9.05 o
  -6   8   5       25.00       17.96      8.47 o
  -5   8   5        1.76        0.49      2.26 o
  -4   8   5       40.36       48.44      6.32 o
  -3   8   5      162.61      170.77      9.15 o
  -2   8   5       10.88       10.12      2.34 o
  -1   8   5       19.93       21.17      4.06 o
   0   8   5        0.80        1.06      2.44 o
   1   8   5       11.87        4.54      2.59 o
   2   8   5        0.16        0.00      3.48 o
   3   8   5        2.24        1.74      2.69 o
 -10   9   5        8.86        1.22      5.24 o
  -9   9   5        0.09        0.00      6.86 o
  -8   9   5        0.48        0.00      5.47 o
  -7   9   5        7.54        0.00      4.89 o
  -6   9   5        1.17        1.69      3.16 o
  -5   9   5       76.07       77.52     15.69 o
  -4   9   5       88.10       93.42      9.52 o
  -3   9   5       84.78       77.35      8.26 o
  -2   9   5      128.12      150.24     16.23 o
  -1   9   5      160.60      189.25     12.72 o
   0   9   5        0.73        0.89      2.50 o
   1   9   5        2.55        1.10      2.45 o
   2   9   5       12.70       18.74      6.06 o
 -10  10   5       22.02       17.45     10.14 o
  -9  10   5        5.30        3.84      6.33 o
  -8  10   5       11.44       13.57      8.59 o
  -7  10   5        0.00        0.00      3.91 o
  -6  10   5        0.17        0.00      4.92 o
  -5  10   5        3.13        2.85      4.44 o
  -4  10   5        1.52        0.00      6.49 o
  -3  10   5       29.10       29.86      6.40 o
  -2  10   5        4.11        6.20      3.97 o
  -1  10   5        7.86       14.78      4.35 o
   0  10   5        0.01        0.00      2.86 o
  -9  11   5        3.79        5.45      7.54 o
  -8  11   5        5.97        5.08      6.52 o
  -7  11   5        0.40        0.00      3.84 o
  -6  11   5        1.15        1.11      3.51 o
  -5  11   5        1.65        0.00      7.24 o
  -4  11   5        0.41        0.00      6.79 o
  -3  11   5        3.39        3.95      5.88 o
  -2  11   5        3.31        1.78      3.82 o
  -1  11   5        0.29        0.91      6.18 o
  -7  12   5        0.22        6.57      6.61 o
  -6  12   5       17.26       14.40      8.73 o
  -5  12   5        2.26        0.00      8.33 o
  -4  12   5       20.36       49.56     15.26 o
   3 -12   6        0.01        0.00      4.17 o
   4 -12   6        0.09        0.00      5.94 o
   0 -11   6       15.93       25.85     11.01 o
   1 -11   6        4.52        6.40      7.69 o
   2 -11   6        1.42        1.95      3.88 o
   3 -11   6       19.74       20.09      9.52 o
   4 -11   6        0.42        4.77      4.33 o
   5 -11   6        4.27        3.20      3.80 o
   6 -11   6        6.40       10.47      4.51 o
  -2 -10   6       16.15       21.84      9.35 o
  -1 -10   6        1.52        0.00      3.70 o
   0 -10   6       49.74       77.82     18.30 o
   1 -10   6        3.02        0.00      9.28 o
   2 -10   6       14.45       15.40      6.90 o
   3 -10   6        6.20        9.95      8.44 o
   4 -10   6        8.31        9.43      5.26 o
   5 -10   6       12.59        8.72      7.56 o
   6 -10   6       22.53       26.04     12.30 o
   7 -10   6        5.31       19.72     14.16 o
  -3  -9   6        0.55        0.00      8.71 o
  -2  -9   6        0.71        0.00      5.69 o
  -1  -9   6       30.79       39.73     12.80 o
   0  -9   6       11.29       13.87      8.12 o
   1  -9   6        7.24        0.00      6.37 o
   2  -9   6        4.90        2.17      4.53 o
   3  -9   6        2.24       15.27      9.41 o
   4  -9   6      170.10      196.75     19.81 o
   5  -9   6        3.22        4.60      9.40 o
   6  -9   6        2.80        3.00      7.38 o
   7  -9   6        0.06       12.89     11.19 o
   8  -9   6        5.55       15.49     12.13 o
  -5  -8   6        9.85       18.77     10.49 o
  -4  -8   6        0.62        0.00      6.46 o
  -3  -8   6        7.63        0.00      4.50 o
  -2  -8   6      204.50      273.45     31.04 o
  -1  -8   6        9.34       16.18      8.72 o
   0  -8   6       12.86        3.54      4.62 o
   1  -8   6       10.18        8.18      5.01 o
   2  -8   6       16.47       23.98      9.48 o
   3  -8   6       30.76       33.30      7.37 o
   4  -8   6       78.26       73.18     11.96 o
   5  -8   6        1.59        3.25      8.20 o
   6  -8   6        0.92        6.62      4.00 o
   7  -8   6       16.88       21.66     12.96 o
   8  -8   6        0.00        0.00      6.11 o
  -5  -7   6        0.10        0.00      6.92 o
  -4  -7   6       40.93       52.39     13.98 o
  -3  -7   6        3.70        0.00      5.63 o
  -2  -7   6      200.09      236.18     26.67 o
  -1  -7   6        4.24       13.00      4.38 o
   0  -7   6       24.07        9.02      5.27 o
   1  -7   6        2.78        3.54      5.70 o
   2  -7   6      833.18      869.38     49.57 o
   3  -7   6       10.34        8.57      7.90 o
   4  -7   6       33.68       23.42      8.04 o
   5  -7   6        3.07        4.68      4.46 o
   6  -7   6        0.42        3.50      3.35 o
   7  -7   6        1.36        1.64      6.51 o
   8  -7   6        0.16        0.00      5.72 o
   9  -7   6        0.68        0.00      4.89 o
  -6  -6   6        0.28       12.25      6.53 o
  -5  -6   6        1.03        2.13      4.26 o
  -4  -6   6       69.84       71.73     15.14 o
  -3  -6   6       61.26       74.03     15.20 o
  -2  -6   6        0.94        0.00      1.33 o
  -1  -6   6        0.10       10.85      3.64 o
   0  -6   6       18.23       20.27      7.46 o
   1  -6   6      108.81      106.64     11.58 o
   2  -6   6        2.30        4.08      9.40 o
   3  -6   6        0.73        2.96      3.82 o
   4  -6   6        2.12        3.54      2.75 o
   5  -6   6        5.17        2.15      2.57 o
   6  -6   6       38.26       42.55      6.01 o
   7  -6   6        6.32        0.80      3.82 o
   8  -6   6        1.58        0.00      6.87 o
   9  -6   6        6.61        2.54      5.58 o
  -7  -5   6        4.77       13.39      6.62 o
  -6  -5   6        3.48        3.52      3.59 o
  -5  -5   6        0.73        3.30      3.33 o
  -4  -5   6      355.54      371.49     23.41 o
  -3  -5   6        3.94        4.53      3.91 o
  -2  -5   6        0.65        2.88      0.99 o
  -1  -5   6       25.90       27.65      3.42 o
   0  -5   6      441.20      383.28     11.82 o
   1  -5   6      101.50      109.82     10.14 o
   2  -5   6        0.14        7.27      4.63 o
   3  -5   6      886.43      871.15     18.66 o
   4  -5   6        5.35        4.19      1.56 o
   5  -5   6        0.25        1.38      2.40 o
   6  -5   6       49.61       44.95      5.78 o
   7  -5   6        0.06        1.33      6.34 o
   8  -5   6        6.95        7.51      7.86 o
   9  -5   6        8.77        9.13      6.04 o
  -8  -4   6        0.35        5.82      5.31 o
  -7  -4   6        0.55        0.91      2.92 o
  -6  -4   6        3.62        4.19      4.18 o
  -5  -4   6        3.60       24.02      8.28 o
  -4  -4   6      251.05      287.71     19.69 o
  -3  -4   6      114.56      102.28     14.65 o
  -2  -4   6        4.15        1.72      0.95 o
  -1  -4   6      135.55      115.76      5.37 o
   0  -4   6      469.06      529.37     13.60 o
   1  -4   6        1.05        3.58      1.30 o
   2  -4   6      741.77      694.72     17.95 o
   3  -4   6        8.48       12.05      2.23 o
   4  -4   6       62.38       79.48      6.27 o
   5  -4   6       33.39       35.44      5.40 o
   6  -4   6       16.44       11.24      2.85 o
   7  -4   6       72.73       76.20     12.75 o
   8  -4   6       10.70        7.18     17.34 o
   9  -4   6       17.40       26.09     13.30 o
  -8  -3   6        2.56        4.51      3.19 o
  -7  -3   6       15.34       16.63      5.92 o
  -6  -3   6      318.33      346.05     22.73 o
  -5  -3   6      366.16      394.78     22.58 o
  -4  -3   6      230.56      226.90     15.85 o
  -3  -3   6        1.79        0.71      1.96 o
  -2  -3   6       82.05       80.35      5.71 o
  -1  -3   6      949.86      902.32     28.36 o
   0  -3   6      414.38      447.83     12.88 o
   1  -3   6      152.62      154.88      7.55 o
   2  -3   6        3.12        1.11      1.69 o
   3  -3   6      165.64      185.25     12.12 o
   4  -3   6        0.44        0.26      2.43 o
   5  -3   6       15.26       20.26      3.45 o
   6  -3   6      247.38      221.49     29.52 o
   7  -3   6       15.94       12.32      7.27 o
   8  -3   6       88.11      129.85     25.55 o
   9  -3   6        0.22        6.04      8.92 o
  -9  -2   6        4.33       10.70      9.19 o
  -8  -2   6       59.85       75.15     17.03 o
  -7  -2   6        2.28        3.06      7.20 o
  -6  -2   6      521.98      541.68     27.56 o
  -5  -2   6        0.09        2.63      2.79 o
  -4  -2   6       45.78       36.62      7.98 o
  -3  -2   6      594.22      398.23      8.19 o
  -2  -2   6     1262.35     1264.75     18.17 o
  -1  -2   6      745.54      758.93     13.74 o
   0  -2   6      624.50      679.32     17.99 o
   1  -2   6      437.87      440.30     36.81 o
   2  -2   6      397.11      412.34     27.09 o
   3  -2   6      333.31      333.94     12.40 o
   4  -2   6        7.94        1.42      6.33 o
   5  -2   6        2.19        0.93      2.79 o
   6  -2   6       21.32       25.92     11.38 o
   7  -2   6      104.18      117.68     22.73 o
   8  -2   6        0.29        9.09     10.73 o
  -9  -1   6       12.68       17.12      6.05 o
  -8  -1   6       14.89        9.53      5.82 o
  -7  -1   6      399.24      431.24     24.34 o
  -6  -1   6      473.94      440.57     23.52 o
  -5  -1   6      152.33      133.78      8.70 o
  -4  -1   6      313.76      260.75     18.87 o
  -3  -1   6     1499.19     1451.34     39.95 o
  -2  -1   6        2.22        2.13      1.42 o
  -1  -1   6     2141.56     2146.33     32.52 o
   0  -1   6      894.86      997.44     20.20 o
   1  -1   6      848.41     1078.82     40.53 o
   2  -1   6     2445.81     2660.38     76.35 o
   3  -1   6       39.54       47.27     12.11 o
   4  -1   6       29.16       19.72      1.88 o
   5  -1   6       11.80        6.25      2.15 o
   6  -1   6      376.41      429.16     39.62 o
   7  -1   6       85.51      120.16     22.66 o
   8  -1   6       48.94       66.48     18.58 o
 -10   0   6        0.04        0.15      3.92 o
  -9   0   6        0.18        3.94      4.90 o
  -8   0   6      239.48      239.88     27.70 o
  -7   0   6       64.97       82.75     19.21 o
  -6   0   6      180.94      180.84     10.02 o
  -5   0   6        1.47        0.00      1.50 o
  -4   0   6       54.88       66.01      6.00 o
  -3   0   6     1365.35     1456.66     43.67 o
  -2   0   6     1190.05     1211.88     92.05 o
  -1   0   6        4.14        2.55      1.80 o
   0   0   6      424.99      445.95     11.75 o
   1   0   6      568.50      611.34     25.33 o
   2   0   6       72.99       87.77     13.52 o
   3   0   6        8.27        8.86     10.06 o
   4   0   6      134.93      134.15     22.16 o
   5   0   6       45.19       36.81      8.32 o
   6   0   6      240.37      276.63     31.63 o
   7   0   6        0.03        0.00      6.12 o
   8   0   6        0.12       15.09     10.50 o
 -10   1   6        0.94       11.04      7.85 o
  -9   1   6       20.74       18.34      5.50 o
  -8   1   6       72.43       73.59      9.78 o
  -7   1   6       10.16       15.01      4.97 o
  -6   1   6       39.72       33.92      5.82 o
  -5   1   6        6.62        3.89      1.73 o
  -4   1   6        0.22        2.21      1.38 o
  -3   1   6        9.85        7.53      2.30 o
  -2   1   6        0.00        5.26      2.78 o
  -1   1   6     1535.06     1613.21     23.89 o
   0   1   6      822.49      917.77     18.77 o
   1   1   6      701.56      682.21     17.43 o
   2   1   6      317.44      345.06     10.37 o
   3   1   6      185.66      193.78      8.33 o
   4   1   6       17.09       15.13     10.24 o
   5   1   6      138.14      203.72     25.37 o
   6   1   6       14.69        0.00      8.40 o
   7   1   6       61.52       40.22     12.77 o
 -10   2   6       13.15       12.66      4.76 o
  -9   2   6      264.29      292.27     30.78 o
  -8   2   6      178.38      176.48     14.52 o
  -7   2   6      150.84      177.98     13.71 o
  -6   2   6      135.46      146.27     10.41 o
  -5   2   6      202.37      245.96      9.58 o
  -4   2   6      151.39      165.58      6.35 o
  -3   2   6     1170.28     1300.29     30.18 o
  -2   2   6       86.12       87.09      7.40 o
  -1   2   6      527.30      581.45     16.37 o
   0   2   6     3675.80     4308.39     52.64 o
   1   2   6        4.61        8.46      1.33 o
   2   2   6      375.16      437.31     12.88 o
   3   2   6       40.73       31.60      4.90 o
   4   2   6      427.53      420.67     34.21 o
   5   2   6       24.69       39.10     12.53 o
   6   2   6       49.22       28.79      9.98 o
   7   2   6       24.01       17.68      8.88 o
 -11   3   6        4.92        7.48      8.11 o
 -10   3   6        0.35        8.12      5.42 o
  -9   3   6      150.57      160.83     15.58 o
  -8   3   6        3.74       18.37      5.83 o
  -7   3   6       43.18       35.60     13.00 o
  -6   3   6        0.04        0.84      3.01 o
  -5   3   6      766.08      785.84     18.08 o
  -4   3   6       30.69       40.12      4.95 o
  -3   3   6        1.58        6.26      3.66 o
  -2   3   6      220.57      196.46     20.44 o
  -1   3   6       60.39       86.92      6.53 o
   0   3   6       64.47       67.95      5.37 o
   1   3   6        5.55        6.68      1.75 o
   2   3   6       87.98       93.23     15.06 o
   3   3   6      217.91      197.33     21.70 o
   4   3   6      218.95      233.56     26.04 o
   5   3   6       58.96       64.14     15.41 o
   6   3   6        1.49        0.00      7.29 o
 -11   4   6        0.82        2.17      5.67 o
 -10   4   6       60.99       49.84     13.99 o
  -9   4   6       87.66       90.58     11.20 o
  -8   4   6       17.95       12.52      5.01 o
  -7   4   6       73.99       77.30      7.54 o
  -6   4   6       65.27       65.17      5.60 o
  -5   4   6       95.16       91.57      9.50 o
  -4   4   6      131.56      159.83     16.75 o
  -3   4   6        0.09        1.24      2.34 o
  -2   4   6     1611.25     1749.10    112.30 o
  -1   4   6      173.13      206.39     13.22 o
   0   4   6       86.27      114.11      9.58 o
   1   4   6        6.80       12.00      3.53 o
   2   4   6      244.64      287.36     25.74 o
   4   4   6        3.65        0.00      6.19 o
   5   4   6       11.45       15.39      8.49 o
   6   4   6        4.99       17.19      8.39 o
 -11   5   6       55.93       55.57     16.35 o
 -10   5   6        1.07        0.00      9.29 o
  -9   5   6      143.25      149.00     22.29 o
  -8   5   6       10.36        0.22      6.62 o
  -7   5   6      136.63      156.97     21.55 o
  -6   5   6       41.37       32.69      9.79 o
  -5   5   6      142.33      123.04     43.70 o
  -4   5   6       18.33       11.66      4.83 o
  -3   5   6       10.32        7.16      2.15 o
  -2   5   6      236.15      255.11     14.96 o
  -1   5   6       50.43       48.97      8.54 o
   0   5   6        8.46        6.56      3.81 o
   1   5   6       37.68       37.85      6.96 o
   2   5   6      369.62      374.48     30.74 o
   3   5   6       40.06       20.89      7.20 o
   4   5   6        7.63        0.00      5.64 o
   5   5   6        0.68        5.75      6.26 o
 -11   6   6       13.16       24.34     12.81 o
 -10   6   6       19.85       28.30     13.01 o
  -9   6   6       10.67       17.29     11.00 o
  -8   6   6        6.28        9.87      6.89 o
  -7   6   6        7.88        5.59      5.45 o
  -6   6   6        6.43        6.32      4.67 o
  -5   6   6       14.48        4.82      3.54 o
  -4   6   6        8.71       16.49      6.50 o
  -3   6   6       62.35       51.85      5.68 o
  -2   6   6       68.74       65.68      6.63 o
  -1   6   6        0.11        1.16      2.95 o
   0   6   6       43.91       53.65     10.87 o
   1   6   6       26.77       18.14      7.57 o
   2   6   6       83.83       55.38     12.71 o
   3   6   6       19.19        6.99      4.33 o
   4   6   6        0.04        0.00      5.17 o
 -11   7   6        6.59        9.11      7.83 o
 -10   7   6        0.00        4.50      6.02 o
  -9   7   6       31.73       33.80     11.42 o
  -8   7   6       15.58        9.56      7.12 o
  -7   7   6       30.30       30.89      9.99 o
  -6   7   6       40.47       45.35     10.93 o
  -5   7   6        0.96        0.43      0.64 o
  -4   7   6      217.33      229.59      8.86 o
  -3   7   6      456.24      493.30     23.38 o
  -2   7   6      171.14      179.00     12.58 o
  -1   7   6       15.17       15.69      5.80 o
   0   7   6      115.87      141.48     18.52 o
   1   7   6       37.82       21.43      5.36 o
   2   7   6       27.51       28.95      6.90 o
   3   7   6        0.01        0.00      6.14 o
 -10   8   6        0.63        1.77      4.12 o
  -9   8   6       69.51       64.29     15.81 o
  -8   8   6       21.00       20.67      8.64 o
  -7   8   6        0.72        0.26      3.58 o
  -6   8   6       35.99       39.22     11.31 o
  -5   8   6        9.28       26.11      9.43 o
  -4   8   6        0.02        0.15      1.13 o
  -3   8   6       80.54       81.34      6.45 o
  -2   8   6      132.84      148.36     12.53 o
  -1   8   6      122.27      122.03     14.60 o
   0   8   6       35.00       32.78      6.70 o
   1   8   6       14.62        6.30      2.59 o
   2   8   6        3.36        2.64      3.46 o
 -10   9   6        7.91        0.00      5.61 o
  -9   9   6        0.68        0.00      9.04 o
  -8   9   6       17.66       19.73      8.92 o
  -7   9   6       22.50       19.65      8.37 o
  -6   9   6       23.65       18.97      8.94 o
  -5   9   6      121.75      120.16     19.61 o
  -4   9   6        8.08        3.15      5.42 o
  -3   9   6        1.01        0.89      9.48 o
  -2   9   6        6.86        5.52      2.82 o
  -1   9   6        5.23        6.34      3.52 o
   0   9   6        0.89        0.00      3.13 o
   1   9   6        0.10        0.00      3.07 o
  -9  10   6        0.23        3.59      6.31 o
  -8  10   6        7.28       16.14      9.41 o
  -7  10   6        0.53        0.00      3.32 o
  -6  10   6        1.91        2.00      3.43 o
  -5  10   6        4.86        2.68      3.76 o
  -4  10   6        1.17        0.00      6.80 o
  -3  10   6       17.37        8.98      5.76 o
  -2  10   6       29.66       34.84     11.22 o
  -1  10   6       25.00       30.13     10.63 o
   0  10   6        0.03        0.00      3.59 o
  -8  11   6        2.22        6.14      6.10 o
  -7  11   6        3.19        4.47      7.05 o
  -6  11   6        0.45        0.00      3.55 o
  -5  11   6        4.57        3.22      3.74 o
  -4  11   6        0.33        0.00      6.09 o
  -3  11   6       21.72       36.86     12.52 o
  -2  11   6        2.37        0.13      5.30 o
  -6  12   6       12.50       14.76      8.25 o
  -5  12   6        0.09        0.00      7.37 o
   0 -11   7        2.82        9.78      9.08 o
   1 -11   7        6.17        5.21      4.54 o
   2 -11   7        1.06        0.00      8.43 o
   3 -11   7        2.25       10.84      6.59 o
   4 -11   7        0.32        4.42     10.82 o
   5 -11   7        0.00        6.37      4.80 o
   6 -11   7        0.09        7.47      4.31 o
  -2 -10   7        4.94        6.35      5.23 o
  -1 -10   7        8.54       19.96     10.89 o
   0 -10   7        6.80       14.87     10.27 o
   1 -10   7       10.08        2.57      4.15 o
   2 -10   7       21.19       29.46      9.51 o
   3 -10   7        7.66       17.37      7.20 o
   4 -10   7        0.01       12.40      7.11 o
   5 -10   7        0.77        4.81      3.97 o
   6 -10   7        3.39       13.07      5.96 o
   7 -10   7        1.11        7.20     10.52 o
  -3  -9   7        4.87        0.00      4.93 o
  -2  -9   7        2.60        1.12      4.22 o
  -1  -9   7       32.62       47.69     14.79 o
   0  -9   7       12.06        0.00      7.88 o
   1  -9   7        1.93        0.59      6.54 o
   2  -9   7       73.59       73.72     11.56 o
   3  -9   7      158.17      171.44     18.16 o
   4  -9   7       23.62       19.88      5.75 o
   5  -9   7        2.03        5.23      4.23 o
   6  -9   7        3.87        6.87      4.45 o
   7  -9   7        0.79       11.56      9.63 o
  -4  -8   7        1.45        0.00      7.08 o
  -3  -8   7        8.79        6.31      3.30 o
  -2  -8   7      119.81      165.35     24.91 o
  -1  -8   7        0.60        3.50      5.01 o
   0  -8   7       49.62       55.07      9.62 o
   1  -8   7        0.02        2.26      6.13 o
   2  -8   7       44.00       53.24     10.09 o
   3  -8   7       13.67       25.64      8.21 o
   4  -8   7       52.75       44.78      7.95 o
   5  -8   7        0.46        2.23      5.69 o
   6  -8   7        0.37        1.56      4.48 o
   7  -8   7        8.10        2.35     12.24 o
   8  -8   7        3.52        1.49      8.05 o
  -5  -7   7        2.37        2.32      3.64 o
  -4  -7   7        9.46        6.72      5.78 o
  -3  -7   7       43.94       46.16     13.05 o
  -2  -7   7      153.33      187.09     24.40 o
  -1  -7   7        6.76        2.97      2.64 o
   0  -7   7       39.98       35.01     11.12 o
   1  -7   7       97.02       91.56     11.45 o
   2  -7   7      201.85      202.02     17.85 o
   3  -7   7        0.02        0.00     11.69 o
   4  -7   7      116.71      124.57     10.10 o
   5  -7   7        0.56        0.00      3.06 o
   6  -7   7        8.80        5.80      5.92 o
   7  -7   7       14.64        5.29      4.14 o
   8  -7   7        0.01        0.00      5.35 o
  -6  -6   7        7.21        6.24      3.88 o
  -5  -6   7        4.27        2.92      4.20 o
  -4  -6   7       38.52       43.95     12.56 o
  -3  -6   7        0.19        6.11      5.40 o
  -2  -6   7        0.00        0.00      3.01 o
  -1  -6   7       15.70       10.49      2.27 o
   0  -6   7       23.13       20.78      5.19 o
   1  -6   7       35.95       32.71      4.59 o
   2  -6   7       15.85       18.89      6.94 o
   3  -6   7       13.69        8.68      4.77 o
   4  -6   7      212.09      187.60     11.79 o
   5  -6   7       36.55       36.11      5.39 o
   6  -6   7       55.83       48.61      9.93 o
   7  -6   7        0.09        0.00      6.39 o
   8  -6   7        8.67        3.17      8.71 o
  -7  -5   7       15.47       21.07      8.06 o
  -6  -5   7        8.19        7.23      4.59 o
  -5  -5   7       39.40       37.40     11.02 o
  -4  -5   7      471.52      540.30     39.21 o
  -3  -5   7       38.32       27.60      8.56 o
  -2  -5   7       12.59       10.00      3.71 o
  -1  -5   7       29.75       25.32      5.05 o
   0  -5   7      107.92      102.78      7.89 o
   1  -5   7       17.94       21.99      4.97 o
   2  -5   7       27.25       25.42      5.75 o
   3  -5   7        2.95        3.99      2.12 o
   4  -5   7        1.33        0.41      1.88 o
   5  -5   7       48.92       41.50      6.20 o
   6  -5   7        1.36        4.94      7.08 o
   7  -5   7       29.34       30.21     14.54 o
   8  -5   7        2.55        1.64      7.60 o
  -8  -4   7       15.54       14.17      6.85 o
  -7  -4   7       10.58       15.41      6.75 o
  -6  -4   7        7.57       14.79      7.87 o
  -5  -4   7       69.22       82.84     15.74 o
  -4  -4   7      131.54      134.42     18.21 o
  -3  -4   7       22.75       22.30      7.75 o
  -2  -4   7       11.16        9.81      1.73 o
  -1  -4   7      558.30      549.14     15.29 o
   0  -4   7     1043.88     1011.64     23.70 o
   1  -4   7      291.62      281.96     11.73 o
   2  -4   7       46.28       73.76      5.93 o
   3  -4   7       52.47       48.55      4.82 o
   4  -4   7      141.06      135.12      7.73 o
   5  -4   7       61.64       57.85      5.54 o
   6  -4   7      223.41      241.64     21.84 o
   7  -4   7        2.81        9.92      8.97 o
   8  -4   7       31.33       61.41     18.68 o
  -8  -3   7        6.42        5.09      7.08 o
  -7  -3   7        4.84        5.33      4.19 o
  -6  -3   7      623.81      694.64     32.60 o
  -5  -3   7      350.43      364.11     29.41 o
  -4  -3   7      129.27      138.19     16.94 o
  -3  -3   7       17.84       23.44      7.35 o
  -2  -3   7      315.72      336.31     13.44 o
  -1  -3   7       18.99       24.41      3.32 o
   0  -3   7      571.14      582.58     18.52 o
   1  -3   7       12.17        7.44      2.27 o
   2  -3   7      158.11      160.80      7.61 o
   3  -3   7      341.48      352.58     20.94 o
   4  -3   7        8.04        0.00      8.30 o
   5  -3   7       89.38       71.64      9.58 o
   6  -3   7        9.00       18.81     10.55 o
   7  -3   7       57.98       70.66     18.60 o
   8  -3   7       32.42       65.01     18.83 o
  -9  -2   7        2.03        7.59      8.07 o
  -8  -2   7       15.63       23.18      7.23 o
  -7  -2   7        0.51        6.56      4.37 o
  -6  -2   7      514.79      540.42     26.83 o
  -5  -2   7      102.25       73.96     12.08 o
  -4  -2   7      105.01      115.36     14.43 o
  -3  -2   7        0.00        0.00      1.51 o
  -2  -2   7     1021.24     1153.57     19.93 o
  -1  -2   7     1497.68     1593.62     27.91 o
   0  -2   7       89.79      117.29     13.02 o
   1  -2   7      689.10      635.77     55.22 o
   2  -2   7      191.83      256.08     23.17 o
   3  -2   7       71.28       62.32     10.08 o
   4  -2   7       68.56       71.67     14.29 o
   5  -2   7       75.11       64.94     15.18 o
   6  -2   7      170.14      195.03     27.98 o
   7  -2   7        4.50        8.60      8.66 o
   8  -2   7       26.39       44.83     16.15 o
  -9  -1   7        0.03        1.56      3.82 o
  -8  -1   7        7.17        9.05      5.05 o
  -7  -1   7       30.37       46.23      8.62 o
  -6  -1   7       21.37       23.79      7.42 o
  -5  -1   7        1.82        1.21      1.32 o
  -4  -1   7       15.81       21.97      3.15 o
  -3  -1   7        0.62        0.00      1.41 o
  -2  -1   7       10.37        7.09      2.69 o
  -1  -1   7      752.33      825.56     31.92 o
   0  -1   7      910.59      916.93     36.44 o
   1  -1   7      287.38      352.06     15.32 o
   2  -1   7      192.00      199.76     11.05 o
   3  -1   7       73.11       99.37     17.13 o
   4  -1   7       20.88        6.58      6.34 o
   5  -1   7        1.36        0.00      9.16 o
   6  -1   7       18.22       16.21      9.62 o
   7  -1   7        4.30        5.97      8.48 o
   8  -1   7        0.11        5.32      9.03 o
 -10   0   7        1.18        7.16      5.38 o
  -9   0   7        8.45       20.46      6.85 o
  -8   0   7      195.48      238.27     19.13 o
  -7   0   7      197.21      195.10     12.77 o
  -6   0   7      282.75      295.42     14.61 o
  -5   0   7      161.39      158.58     14.33 o
  -4   0   7      582.38      721.48     36.40 o
  -3   0   7      139.28      180.05     13.21 o
  -2   0   7      654.29      703.14     17.68 o
  -1   0   7       75.42      126.21     10.56 o
   0   0   7       37.42       50.71      4.01 o
   1   0   7      164.41      154.68      9.64 o
   2   0   7      162.58      179.79     19.67 o
   3   0   7       44.25       50.01     12.41 o
   4   0   7        5.19        7.50      8.61 o
   5   0   7      175.96      164.59     22.83 o
   6   0   7       75.21       85.07     18.11 o
   7   0   7        6.37        1.61      5.56 o
 -10   1   7        2.58        9.69      4.82 o
  -9   1   7        1.27        7.56      4.44 o
  -8   1   7      160.82      174.71     15.50 o
  -7   1   7        9.22       13.88      6.08 o
  -6   1   7      148.16      176.44     21.69 o
  -5   1   7      137.86      121.45      7.20 o
  -4   1   7     1348.76     1405.06     43.59 o
  -3   1   7      556.00      549.59     16.01 o
  -2   1   7       52.72       67.44      6.72 o
  -1   1   7        0.00        0.00      1.31 o
   0   1   7       44.79       54.52      4.85 o
   1   1   7        5.14        9.37      1.52 o
   2   1   7       13.92        6.87      2.15 o
   3   1   7      336.75      314.34     17.32 o
   4   1   7        0.13        7.41      7.45 o
   5   1   7      310.51      388.23     37.08 o
   6   1   7       48.00       26.78      9.50 o
   7   1   7        0.82        0.00      6.75 o
 -10   2   7       62.90       71.91     11.01 o
  -9   2   7       50.12       59.71      9.59 o
  -8   2   7       69.32       74.21      9.60 o
  -7   2   7        1.54        0.00      3.36 o
  -6   2   7       10.40        6.24      2.59 o
  -5   2   7        5.21        4.43      1.60 o
  -4   2   7      143.62      143.56      8.78 o
  -3   2   7      915.85     1047.65     28.57 o
  -2   2   7      568.40      699.47     23.48 o
  -1   2   7      839.19      989.62     24.55 o
   0   2   7      507.69      484.88     12.86 o
   1   2   7       20.20       23.83      2.90 o
   2   2   7       21.69       24.38      3.13 o
   3   2   7        0.87        0.02      1.26 o
   4   2   7      210.85      246.42     27.59 o
   5   2   7       77.75       89.68     18.28 o
   6   2   7       11.71        0.00     10.09 o
 -11   3   7       37.70       56.35     16.63 o
 -10   3   7       59.96       64.26     11.48 o
  -9   3   7       62.61       51.34      7.44 o
  -8   3   7       18.65       18.32     14.78 o
  -7   3   7        6.81        2.77      6.37 o
  -6   3   7      200.72      204.77      9.59 o
  -5   3   7        0.36        2.25      1.67 o
  -4   3   7      636.31      647.44     34.77 o
  -3   3   7       16.12       12.68      5.15 o
  -2   3   7      344.94      386.58     38.08 o
  -1   3   7      170.83      156.26      9.16 o
   0   3   7       18.06       13.90      2.59 o
   1   3   7       72.22       75.13      5.83 o
   2   3   7        1.15       14.32      9.17 o
   3   3   7      189.75      173.59     21.25 o
   4   3   7        4.59        1.32      4.00 o
   5   3   7        4.23       10.70      7.78 o
   6   3   7        2.69        0.00      8.70 o
 -11   4   7        0.04        2.57      6.19 o
 -10   4   7       12.69        4.33      5.78 o
  -9   4   7       54.85       46.02     13.54 o
  -8   4   7        5.78        7.98      6.33 o
  -7   4   7       14.05       11.91      6.29 o
  -6   4   7      122.66      100.98      5.09 o
  -5   4   7       81.62       86.67     18.72 o
  -4   4   7       50.37       35.79      8.50 o
  -3   4   7       23.92       26.75      6.85 o
  -2   4   7       27.43       40.15     10.20 o
  -1   4   7      262.55      267.47     19.53 o
   0   4   7        1.23        0.00      4.32 o
   1   4   7       28.90       27.88      5.57 o
   2   4   7       83.79       88.54     16.38 o
   3   4   7       26.81        8.77      5.75 o
   4   4   7        0.15        0.00      5.77 o
   5   4   7        6.87       12.13      8.18 o
 -11   5   7        0.12        0.00     11.00 o
 -10   5   7       35.52       22.66      9.42 o
  -9   5   7        0.18        0.00      9.02 o
  -8   5   7       38.44       26.09      9.16 o
  -7   5   7       47.94       63.25     14.17 o
  -6   5   7       38.75       37.33     11.02 o
  -5   5   7        7.88        5.21      1.77 o
  -4   5   7      207.20      276.37     24.20 o
  -3   5   7      315.18      214.58     86.01 o
  -2   5   7      260.28      285.42     13.03 o
  -1   5   7       71.91       74.42     11.31 o
   0   5   7        8.96        7.22      2.97 o
   1   5   7       17.93       16.68      7.71 o
   2   5   7      130.20      146.88     19.83 o
   3   5   7        0.83        0.00      8.60 o
   4   5   7        4.99        0.00      5.96 o
   5   5   7        2.39       11.59      8.54 o
 -11   6   7        7.56       20.68     10.58 o
 -10   6   7        0.66       10.31      9.77 o
  -9   6   7       18.72       33.12     12.21 o
  -8   6   7        1.78       10.96      7.72 o
  -7   6   7        9.58       14.18      7.56 o
  -6   6   7      127.04      113.04     18.11 o
  -5   6   7       11.57       10.74      2.41 o
  -4   6   7       78.95       97.15     15.54 o
  -3   6   7       47.81       43.50      4.96 o
  -2   6   7       59.24       60.62      9.56 o
  -1   6   7        3.22        2.64      3.61 o
   0   6   7      112.94       99.98     10.87 o
   1   6   7       17.39       16.00      6.55 o
   2   6   7       33.45       36.05     10.83 o
   3   6   7        3.72        0.00      7.04 o
   4   6   7        1.71        0.00      6.59 o
 -11   7   7        0.26        6.00      7.20 o
 -10   7   7        0.54        0.26      3.64 o
  -9   7   7        5.53       12.48      8.12 o
  -8   7   7        0.16        0.00      6.00 o
  -7   7   7       17.47       18.19      7.99 o
  -6   7   7       20.66       15.42      7.76 o
  -5   7   7      281.54      329.48     30.76 o
  -4   7   7      228.13      276.16     26.63 o
  -3   7   7       17.61       17.58      4.23 o
  -2   7   7        0.02        0.27      3.98 o
  -1   7   7       93.27      110.73     16.03 o
   0   7   7      148.22      159.06     15.06 o
   1   7   7       26.27       15.87      7.81 o
   2   7   7        0.87        4.41      4.96 o
   3   7   7        0.77        0.00      6.31 o
 -10   8   7        5.03        3.03      4.94 o
  -9   8   7       14.44        8.96      7.28 o
  -8   8   7        1.29        0.00      6.65 o
  -7   8   7        0.00        0.00      8.02 o
  -6   8   7      107.18      131.27     20.34 o
  -5   8   7       33.40       35.10     11.39 o
  -4   8   7       26.40       22.68      8.15 o
  -3   8   7       40.62       27.48      8.06 o
  -2   8   7        1.86        0.00      3.30 o
  -1   8   7        0.02        0.00      3.33 o
   0   8   7        4.16        0.77      3.67 o
   1   8   7        8.17        2.03      2.63 o
   2   8   7        0.03        1.54      3.88 o
 -10   9   7        1.44        0.00      8.48 o
  -9   9   7        5.12        3.76      4.92 o
  -8   9   7        6.99        0.00      7.70 o
  -7   9   7        2.08        4.91      6.71 o
  -6   9   7       22.98       34.25     11.66 o
  -5   9   7        2.15        0.00      4.10 o
  -4   9   7       74.42       77.06     15.70 o
  -3   9   7       70.56       68.57     15.08 o
  -2   9   7       47.68       48.26     12.81 o
  -1   9   7        0.04        0.00      2.41 o
   0   9   7        0.05        0.00      5.13 o
   1   9   7        0.00        0.00      3.78 o
  -9  10   7        0.90        6.30      6.35 o
  -8  10   7       19.28       21.56      9.98 o
  -7  10   7        0.09        1.89      4.92 o
  -6  10   7        1.80        0.00      3.75 o
  -5  10   7       13.42       12.60      7.34 o
  -4  10   7        1.18        0.00      6.35 o
  -3  10   7       13.70       18.90      7.68 o
  -2  10   7       53.62       60.91     14.99 o
  -1  10   7        6.82        5.39      6.25 o
  -8  11   7       13.66       19.12      8.95 o
  -7  11   7        7.91        9.23      7.43 o
  -6  11   7        0.71        2.05      3.98 o
  -5  11   7        0.11        1.90      5.58 o
  -4  11   7        3.51        3.58      4.28 o
  -3  11   7       21.98       33.31     12.18 o
   1 -11   8        2.01        0.00      9.92 o
   2 -11   8       15.24        9.61      8.36 o
   3 -11   8       15.94       18.75      7.63 o
   4 -11   8        4.80       12.01      6.59 o
   5 -11   8        0.17       13.66      7.63 o
  -2 -10   8        0.23        0.91      5.76 o
  -1 -10   8        1.11        0.00      4.02 o
   0 -10   8        0.09        6.23      6.90 o
   1 -10   8        5.79        0.00      4.86 o
   2 -10   8       14.53       24.46      8.02 o
   3 -10   8        0.97        9.43      6.13 o
   4 -10   8       15.60       18.69      7.80 o
   5 -10   8        1.35       12.04     10.66 o
   6 -10   8        5.24       11.14      9.60 o
  -3  -9   8        9.66        8.74      6.31 o
  -2  -9   8       11.72       15.40      8.96 o
  -1  -9   8       42.19       57.57     16.85 o
   0  -9   8       88.87      106.61     20.36 o
   1  -9   8       72.79       76.25     13.52 o
   2  -9   8      113.25      112.58     14.51 o
   3  -9   8        2.22        8.89      6.39 o
   4  -9   8        3.99       12.33      9.30 o
   5  -9   8        1.03        7.63      9.24 o
   6  -9   8        0.07        5.83      7.22 o
   7  -9   8        5.57        7.54      9.18 o
  -4  -8   8        0.77        0.00      8.50 o
  -3  -8   8        1.05        0.00      5.38 o
  -2  -8   8        0.47       13.18      8.18 o
  -1  -8   8        1.68        0.00      6.73 o
   0  -8   8       34.01       39.09      6.80 o
   1  -8   8       34.85       41.23      7.97 o
   2  -8   8       50.57       56.29     10.33 o
   3  -8   8       33.79       48.14     13.90 o
   4  -8   8        2.89        0.00      7.61 o
   5  -8   8       17.71       18.54      6.02 o
   6  -8   8        4.85        0.00      6.39 o
   7  -8   8        5.62        8.19      4.97 o
  -5  -7   8        2.73        0.00      5.46 o
  -4  -7   8        0.00        0.00      5.66 o
  -3  -7   8       39.96       44.08     13.33 o
  -2  -7   8      136.55      174.18     24.50 o
  -1  -7   8        6.45        2.48      2.74 o
   0  -7   8       10.56       11.12      3.94 o
   1  -7   8        6.51       12.27      5.48 o
   2  -7   8       27.20       17.76      9.07 o
   3  -7   8        5.18        3.03      3.93 o
   4  -7   8       67.39       58.65     10.13 o
   5  -7   8       19.29       16.14      4.19 o
   6  -7   8        2.13        0.00      4.55 o
   7  -7   8        3.88        0.00      5.13 o
   8  -7   8       11.71        4.20      5.09 o
  -6  -6   8        0.06        1.86      4.15 o
  -5  -6   8       23.66       18.87      7.68 o
  -4  -6   8        9.17       10.95      6.42 o
  -3  -6   8       23.56       21.26      8.38 o
  -2  -6   8       37.23       42.62     10.91 o
  -1  -6   8        6.49        1.31      3.20 o
   0  -6   8       10.69        5.80      2.95 o
   1  -6   8      140.86      132.68     10.58 o
   2  -6   8       61.18       61.61      8.90 o
   3  -6   8      106.33      106.47     13.22 o
   4  -6   8       29.46       23.63      6.76 o
   5  -6   8       13.88        6.08      5.81 o
   6  -6   8       14.99        5.97      5.52 o
   7  -6   8       24.74       24.20      7.84 o
   8  -6   8       12.74       10.08      6.76 o
  -7  -5   8        1.59        4.62      5.59 o
  -6  -5   8        1.02        0.51      3.00 o
  -5  -5   8       15.01       10.89      5.82 o
  -4  -5   8       81.34      103.90     17.84 o
  -3  -5   8        0.03        0.00      6.16 o
  -2  -5   8       14.89       12.70      2.47 o
  -1  -5   8       61.92       61.26      5.68 o
   0  -5   8      293.76      282.66     13.54 o
   1  -5   8      117.44      104.86     10.38 o
   2  -5   8       11.31        3.48      4.86 o
   3  -5   8       39.11       43.93      5.83 o
   4  -5   8       72.67       75.06     10.82 o
   5  -5   8      269.01      262.85     22.23 o
   6  -5   8       19.20       17.44      6.07 o
   7  -5   8       36.05       17.17     10.81 o
   8  -5   8        8.56       25.61     13.04 o
  -8  -4   8        0.19        1.48      4.07 o
  -7  -4   8       10.65       20.67      8.90 o
  -6  -4   8        2.03        0.00      2.59 o
  -5  -4   8      107.90      125.59     18.96 o
  -4  -4   8      260.12      273.14     26.27 o
  -3  -4   8       14.20       25.67      7.99 o
  -2  -4   8      378.23      395.01     21.64 o
  -1  -4   8        0.16        4.88      2.46 o
   0  -4   8      124.54      119.58     14.91 o
   1  -4   8        0.10        0.60      1.55 o
   2  -4   8       22.00       24.43      5.12 o
   3  -4   8       93.59      102.59      6.88 o
   4  -4   8       71.27       55.33     17.17 o
   5  -4   8      288.19      294.60     23.37 o
   6  -4   8       22.23       25.65     12.27 o
   7  -4   8       12.66       22.91     12.87 o
   8  -4   8        1.85       11.26     10.70 o
  -8  -3   8        4.86        8.98      4.88 o
  -7  -3   8        0.41        0.59      3.87 o
  -6  -3   8        1.84        3.21      5.42 o
  -5  -3   8       16.80       11.61      6.16 o
  -4  -3   8       13.30       18.10      6.73 o
  -3  -3   8       34.03       35.45      4.38 o
  -2  -3   8      269.04      291.26     11.10 o
  -1  -3   8        9.11        9.23      2.39 o
   0  -3   8      247.00      262.83     20.80 o
   1  -3   8       91.38       83.90      6.57 o
   2  -3   8       26.01       21.47      2.72 o
   3  -3   8       10.23        5.33      5.61 o
   4  -3   8       78.18       77.94      7.90 o
   5  -3   8      213.01      216.17     28.23 o
   6  -3   8       46.19       71.08     19.09 o
   7  -3   8       51.57       74.42     20.46 o
   8  -3   8        0.55       12.66     10.78 o
  -9  -2   8        0.16        9.43      9.79 o
  -8  -2   8       92.37      113.76     14.66 o
  -7  -2   8        6.72        8.61      5.15 o
  -6  -2   8       47.27       27.10      6.95 o
  -5  -2   8       16.18       13.02      5.03 o
  -4  -2   8       20.61       11.22      3.90 o
  -3  -2   8      434.54      372.20     11.32 o
  -2  -2   8      565.13      595.59     16.00 o
  -1  -2   8      383.86      418.52     24.24 o
   0  -2   8      352.63      344.93     23.99 o
   1  -2   8       75.70       64.70     11.45 o
   2  -2   8        2.56       15.91      7.55 o
   3  -2   8      238.85      246.07     18.25 o
   4  -2   8       55.93       54.52     13.42 o
   5  -2   8      316.87      366.44     36.30 o
   6  -2   8       27.18       27.05     11.41 o
   7  -2   8       17.09       31.21     14.42 o
  -9  -1   8       34.22       57.27     11.29 o
  -8  -1   8        6.44       11.05      5.43 o
  -7  -1   8       32.23       25.62      7.95 o
  -6  -1   8      284.24      290.33     23.87 o
  -5  -1   8       70.43       62.34      6.28 o
  -4  -1   8        0.00        2.06      1.32 o
  -3  -1   8       45.64       49.50      5.24 o
  -2  -1   8      128.03      133.67      9.42 o
  -1  -1   8      650.63      747.00     33.16 o
   0  -1   8      212.31      257.03     21.16 o
   1  -1   8        0.00        5.11      2.98 o
   2  -1   8       13.43       20.11      4.09 o
   3  -1   8       57.84       67.16     14.30 o
   4  -1   8        9.82       15.42      7.69 o
   5  -1   8        0.81        0.00     12.96 o
   6  -1   8       56.57       69.24     17.04 o
   7  -1   8        0.72        0.00      7.54 o
 -10   0   8        0.00        3.06      4.33 o
  -9   0   8       11.32       23.47      8.12 o
  -8   0   8        3.12       22.27     11.19 o
  -7   0   8       59.05       66.41     11.53 o
  -6   0   8       46.00       45.30      6.74 o
  -5   0   8      293.89      311.34     28.22 o
  -4   0   8        0.10        2.65      5.01 o
  -3   0   8      466.61      446.37     19.95 o
  -2   0   8        0.34        2.38      5.01 o
  -1   0   8     1055.72     1154.93     29.35 o
   0   0   8      144.45      190.97      8.05 o
   1   0   8      190.67      235.00     13.18 o
   2   0   8        8.76        4.41      4.13 o
   3   0   8      165.27      184.48     22.69 o
   4   0   8        0.91       11.97      8.54 o
   5   0   8      360.23      382.22     36.43 o
   6   0   8        0.10        0.00     10.11 o
   7   0   8        8.82        8.57      8.54 o
 -10   1   8        6.45        7.48      4.23 o
  -9   1   8        0.65        2.70      6.00 o
  -8   1   8       15.84       27.25     10.10 o
  -7   1   8       49.24       44.71      8.12 o
  -6   1   8       30.82       41.47      9.85 o
  -5   1   8      327.67      318.79     13.06 o
  -4   1   8       38.51       37.92      4.99 o
  -3   1   8      129.54      116.46      7.99 o
  -2   1   8       23.09       28.47      3.84 o
  -1   1   8        0.74        1.17      2.03 o
   0   1   8        7.26        7.51      1.96 o
   1   1   8       36.36       36.92      3.66 o
   2   1   8       10.59        8.10      1.91 o
   3   1   8      170.10      112.63     21.37 o
   4   1   8       39.04       41.89     12.37 o
   5   1   8        4.92       27.16     12.65 o
   6   1   8       12.24        3.36      9.39 o
 -10   2   8       16.91       11.14      4.21 o
  -9   2   8        3.33        0.80      5.31 o
  -8   2   8       25.29       28.85      9.07 o
  -7   2   8       18.25       14.34      7.87 o
  -6   2   8       48.62       50.11      6.28 o
  -5   2   8       11.58       11.46      3.37 o
  -4   2   8       48.96       42.22      6.33 o
  -3   2   8      353.01      467.96     19.96 o
  -2   2   8       83.45       76.07      7.71 o
  -1   2   8        0.01        0.00      2.28 o
   0   2   8      387.03      450.09     12.74 o
   1   2   8        8.13        4.47      2.79 o
   2   2   8       20.37       20.21     12.21 o
   3   2   8      241.39      237.99     26.61 o
   4   2   8       29.56       50.68     14.69 o
   5   2   8        0.28       22.42     11.32 o
   6   2   8        1.13        0.00     13.86 o
 -10   3   8       15.34       11.80     11.83 o
  -9   3   8        6.40        0.00      8.53 o
  -8   3   8        4.36        1.27      9.62 o
  -7   3   8       86.94       79.91     10.30 o
  -6   3   8        0.16        7.78      2.90 o
  -5   3   8        4.43        3.30      3.53 o
  -4   3   8      167.66      172.30     18.53 o
  -3   3   8       84.02      101.23     13.34 o
  -2   3   8       68.94       95.34     11.52 o
  -1   3   8       32.00       36.52      5.01 o
   0   3   8       27.32       30.82      3.90 o
   1   3   8      201.77      180.66      8.98 o
   2   3   8       79.97       61.79     12.19 o
   3   3   8        4.44        0.00      8.50 o
   4   3   8       35.51       36.22     11.40 o
   5   3   8        0.15       10.89      9.29 o
 -11   4   8       13.46       22.30     10.83 o
 -10   4   8        3.55        0.87      5.04 o
  -9   4   8       46.14       49.69     14.19 o
  -8   4   8        6.70        2.92      5.57 o
  -7   4   8       16.83       15.24      6.94 o
  -6   4   8       18.09       17.28      3.84 o
  -5   4   8        7.12       10.73      3.41 o
  -4   4   8       39.39       50.21     10.12 o
  -3   4   8       14.91       10.21      2.90 o
  -2   4   8       39.71       42.39      5.67 o
  -1   4   8       73.31       66.83      9.68 o
   0   4   8        0.23        0.00      2.19 o
   1   4   8        3.36        6.97      3.18 o
   2   4   8       61.68       69.87     14.78 o
   3   4   8       12.53        6.64      5.20 o
   4   4   8        1.43        0.00      5.96 o
   5   4   8        6.28       13.17      9.13 o
 -11   5   8        3.40        0.00     10.41 o
 -10   5   8       14.16        7.18      6.87 o
  -9   5   8       22.15       16.41      8.78 o
  -8   5   8        8.62        0.00      6.42 o
  -7   5   8        0.02       10.10      7.74 o
  -6   5   8        1.74        1.36      2.55 o
  -5   5   8      289.92      280.95     23.79 o
  -4   5   8       29.42       18.29      6.20 o
  -3   5   8       82.78       63.30     11.78 o
  -2   5   8        8.56        5.90      1.69 o
  -1   5   8        2.28        5.41      3.58 o
   0   5   8        5.87        9.24      5.49 o
   1   5   8      164.29      160.45     21.06 o
   2   5   8        0.05        1.47      4.65 o
   3   5   8       33.82       32.37     10.60 o
   4   5   8        0.65        0.00      7.97 o
 -11   6   8        5.01        7.96      6.87 o
 -10   6   8       16.68       29.32     13.23 o
  -9   6   8        1.60        4.44      6.98 o
  -8   6   8        8.04       12.85      8.71 o
  -7   6   8        1.72        0.29      4.25 o
  -6   6   8        3.86        1.99      4.06 o
  -5   6   8       85.62       85.67     15.36 o
  -4   6   8      143.42      173.57     21.34 o
  -3   6   8       30.72       28.14      5.92 o
  -2   6   8        0.49        0.00      4.44 o
  -1   6   8       82.61       77.98     12.01 o
   0   6   8      186.79      211.05     16.05 o
   1   6   8       35.94       33.15     10.29 o
   2   6   8       40.69       75.53     16.58 o
   3   6   8        1.47        0.00     10.08 o
 -10   7   8        0.15        2.68      7.35 o
  -9   7   8        7.94       10.97      8.16 o
  -8   7   8        7.26        6.08      6.31 o
  -7   7   8        2.67        0.00      4.97 o
  -6   7   8        6.13        0.00      5.41 o
  -5   7   8        0.07        0.50      3.80 o
  -4   7   8      171.26      172.13     21.38 o
  -3   7   8      170.28      171.69     21.09 o
  -2   7   8       30.17       38.72      9.88 o
  -1   7   8        0.03        0.00      4.98 o
   0   7   8       77.35       80.19     10.98 o
   1   7   8       11.33       20.53      8.97 o
   2   7   8       21.09       38.36     12.61 o
 -10   8   8        3.54        6.29      6.04 o
  -9   8   8        2.00        1.29      4.64 o
  -8   8   8       10.45        0.00      5.66 o
  -7   8   8       36.15       22.47      9.06 o
  -6   8   8      121.30      128.23     20.86 o
  -5   8   8        0.55        2.93      5.50 o
  -4   8   8        0.25        0.00      3.36 o
  -3   8   8       30.14       29.28      9.65 o
  -2   8   8       17.22       20.41      7.72 o
  -1   8   8       10.12       12.70      6.87 o
   0   8   8        2.50        1.14      6.45 o
   1   8   8        9.64        4.64      5.83 o
 -10   9   8        0.23        0.00      6.56 o
  -9   9   8        1.36        0.00      5.96 o
  -8   9   8        0.01        0.00     10.32 o
  -7   9   8        0.15        1.93      5.45 o
  -6   9   8        0.12        2.46      3.26 o
  -5   9   8       14.65        2.60      4.11 o
  -4   9   8       25.70       15.78      6.29 o
  -3   9   8        8.20       10.55      5.63 o
  -2   9   8       13.58       17.43      8.27 o
  -1   9   8        0.22        0.00      3.02 o
   0   9   8        0.00        0.00      4.28 o
  -9  10   8        0.22        0.00      6.55 o
  -8  10   8        2.17        0.00      3.86 o
  -7  10   8       15.98       24.64     11.40 o
  -6  10   8        1.23        3.37      4.59 o
  -5  10   8        6.82        3.19      3.85 o
  -4  10   8       27.58       42.48     13.23 o
  -3  10   8        0.25        0.00      5.09 o
  -2  10   8       20.75       24.66     10.12 o
  -1  10   8        0.61        0.00      7.21 o
  -7  11   8        3.08        9.71      7.12 o
  -6  11   8        1.17        0.00      5.99 o
  -5  11   8        3.49        3.80      7.27 o
  -4  11   8        3.78        3.74      5.47 o
   2 -11   9       11.83        7.86      7.52 o
   3 -11   9       11.33       13.05      6.81 o
  -1 -10   9        3.97       17.66     11.13 o
   0 -10   9       17.66       21.26     10.04 o
   1 -10   9       18.73       21.29     10.92 o
   2 -10   9       10.63       11.03      5.89 o
   3 -10   9        0.71        4.85      4.78 o
   4 -10   9        0.00        4.76      4.91 o
   5 -10   9        0.34        5.01      6.92 o
  -3  -9   9        1.28        0.00      4.89 o
  -2  -9   9       25.10       43.21     14.34 o
  -1  -9   9       22.40       42.44     15.40 o
   0  -9   9        5.65        5.23      6.39 o
   1  -9   9       33.71       41.72      8.42 o
   2  -9   9        5.00        1.26      3.55 o
   3  -9   9        0.01        0.12      3.78 o
   4  -9   9        0.78        0.00      4.39 o
   5  -9   9        2.06        0.10      5.99 o
   6  -9   9       15.06        7.26      4.74 o
  -4  -8   9        6.02        1.32      4.15 o
  -3  -8   9        0.74        0.17      4.46 o
  -2  -8   9        1.62        4.28      6.63 o
  -1  -8   9        0.20        0.00     10.29 o
   0  -8   9       47.33       38.19      6.60 o
   1  -8   9       15.33       12.72      4.32 o
   2  -8   9       57.20       75.69     11.44 o
   3  -8   9       28.19       27.32      6.44 o
   4  -8   9        2.25        0.00      4.05 o
   5  -8   9        8.76        2.97      4.65 o
   6  -8   9        0.17        0.00      4.79 o
   7  -8   9        2.01        0.00      6.09 o
  -5  -7   9        0.02        0.00      7.74 o
  -4  -7   9        8.94       10.32      6.82 o
  -3  -7   9        1.35        4.88      4.71 o
  -2  -7   9        2.11        2.46      5.72 o
  -1  -7   9       18.23       15.98      5.87 o
   0  -7   9        0.10        0.00      4.34 o
   1  -7   9       20.08        9.48      4.03 o
   2  -7   9      147.78      127.38     13.46 o
   3  -7   9       25.59       22.55      6.05 o
   4  -7   9       15.95        7.14      7.62 o
   5  -7   9        6.00        3.14      6.28 o
   6  -7   9       23.58       15.19      4.75 o
   7  -7   9        0.84        0.00      6.48 o
  -6  -6   9        0.08        0.00      4.58 o
  -5  -6   9        5.04        4.59      3.13 o
  -4  -6   9        4.39        1.91      3.24 o
  -3  -6   9        8.56        5.89      5.85 o
  -2  -6   9       42.75       39.75     11.38 o
  -1  -6   9       61.47       52.37     13.09 o
   0  -6   9        3.20        4.67      3.81 o
   1  -6   9        0.23        3.78      6.66 o
   2  -6   9        0.00        0.99     11.62 o
   3  -6   9       61.31       57.99     10.18 o
   4  -6   9       69.99       68.26     11.00 o
   5  -6   9       16.63       13.47      8.01 o
   6  -6   9       30.74       16.81      7.74 o
   7  -6   9        0.89        0.00      7.53 o
  -7  -5   9        1.34        0.00      4.02 o
  -6  -5   9        5.76        6.49      5.36 o
  -5  -5   9        1.12        0.00      6.27 o
  -4  -5   9       24.07       46.77     12.60 o
  -3  -5   9       20.75       15.47      6.26 o
  -2  -5   9       29.54       16.39      3.26 o
  -1  -5   9       43.89       45.55      7.25 o
   0  -5   9        0.06        6.18      4.57 o
   1  -5   9        0.92        5.29      6.88 o
   2  -5   9      216.97      185.02     15.74 o
   3  -5   9      297.17      326.48     22.78 o
   4  -5   9      252.16      258.30     21.76 o
   5  -5   9        8.01       13.72     11.53 o
   6  -5   9       22.98       26.76     12.32 o
   7  -5   9        0.75       11.15     11.46 o
  -8  -4   9       13.54       21.10      9.22 o
  -7  -4   9        8.27       13.54      7.19 o
  -6  -4   9       30.50       37.10     10.92 o
  -5  -4   9        1.58        0.00      3.74 o
  -4  -4   9        3.07        0.24      3.47 o
  -3  -4   9        0.10        1.97      1.56 o
  -2  -4   9        0.13        1.66      2.56 o
  -1  -4   9       57.29       62.09      8.02 o
   0  -4   9      104.86      104.87     14.37 o
   1  -4   9       33.03       33.89      4.80 o
   2  -4   9        0.05        2.39      2.06 o
   3  -4   9        2.67        2.26      6.09 o
   4  -4   9       31.70       29.94     12.40 o
   5  -4   9       12.24       17.94     10.73 o
   6  -4   9        0.31        8.05      9.71 o
   7  -4   9       15.04       32.43     13.90 o
  -8  -3   9        0.34        2.66      5.02 o
  -7  -3   9        4.62        4.97      2.90 o
  -6  -3   9        1.91        0.00      5.37 o
  -5  -3   9        6.35        3.11      2.71 o
  -4  -3   9        3.16        3.21      1.45 o
  -3  -3   9      115.10       97.65      8.02 o
  -2  -3   9       56.54       62.02      6.46 o
  -1  -3   9       24.93       26.25      5.09 o
   0  -3   9       50.78       45.29      9.40 o
   1  -3   9       14.77       13.68      3.69 o
   2  -3   9       65.43       60.27      6.85 o
   3  -3   9       15.74        7.73      4.71 o
   4  -3   9       64.43       38.40     11.89 o
   5  -3   9       36.00       47.46     13.73 o
   6  -3   9        0.25        5.65      8.25 o
   7  -3   9        3.63        4.60      8.47 o
  -9  -2   9        4.04        7.24      5.51 o
  -8  -2   9       40.44       52.33     13.62 o
  -7  -2   9        6.95        6.96      4.37 o
  -6  -2   9        3.24        0.00      4.72 o
  -5  -2   9       31.12       24.86      3.29 o
  -4  -2   9       45.65       38.76      5.71 o
  -3  -2   9       27.29       18.17      2.48 o
  -2  -2   9      115.16      117.03      9.64 o
  -1  -2   9       12.56       11.42      4.91 o
   0  -2   9      150.69      151.72     17.18 o
   1  -2   9        0.14        1.38      3.79 o
   2  -2   9       60.44       78.91      9.15 o
   3  -2   9        0.44        0.00      5.94 o
   4  -2   9       15.81        2.07      7.47 o
   5  -2   9        1.86        0.00      8.74 o
   6  -2   9        0.51        0.55      7.18 o
   7  -2   9        0.66        9.75      9.24 o
  -9  -1   9        4.08       11.70      9.00 o
  -8  -1   9       35.70       47.60      9.05 o
  -7  -1   9        3.51        6.47      5.23 o
  -6  -1   9        2.13        2.55      1.56 o
  -5  -1   9        3.39        1.12      1.39 o
  -4  -1   9      103.40      110.05      8.54 o
  -3  -1   9      126.99      124.48      9.17 o
  -2  -1   9       29.42       49.97      6.49 o
  -1  -1   9       33.35       42.87      7.53 o
   0  -1   9        0.08        2.29      5.67 o
   1  -1   9       85.12       87.75      8.81 o
   2  -1   9      110.82      125.62     10.10 o
   3  -1   9        0.12        9.52      8.45 o
   4  -1   9       30.36       33.16      8.59 o
   5  -1   9       30.47       28.69     10.54 o
   6  -1   9        7.07        3.59      5.50 o
   7  -1   9        2.18        1.06      6.55 o
 -10   0   9        0.34        6.27      6.36 o
  -9   0   9        4.82       26.22     12.05 o
  -8   0   9        5.46        6.71      6.37 o
  -7   0   9        4.13       11.55      7.53 o
  -6   0   9        0.37        1.40      5.86 o
  -5   0   9       12.51        8.48     10.68 o
  -4   0   9       47.66       63.66      7.52 o
  -3   0   9       34.59       37.32      4.53 o
  -2   0   9        7.01       15.84      4.38 o
  -1   0   9        8.49       13.66      3.10 o
   0   0   9        8.00        6.95      2.32 o
   1   0   9       28.62       30.80      4.15 o
   2   0   9       14.63       18.11      7.23 o
   3   0   9      443.72      432.16     36.58 o
   4   0   9       64.24       84.94     18.30 o
   5   0   9       10.27        0.00     10.65 o
   6   0   9       10.58        0.00     12.06 o
 -10   1   9       21.22       25.80     10.04 o
  -9   1   9        7.75       18.16      8.73 o
  -8   1   9        2.85        7.41      6.74 o
  -7   1   9        0.86        1.15      5.05 o
  -6   1   9       51.02       46.51     10.17 o
  -5   1   9        0.00        0.00      4.28 o
  -4   1   9       22.92       21.99      4.18 o
  -3   1   9      201.83      160.51      7.85 o
  -2   1   9       44.38       50.67      5.37 o
  -1   1   9      292.94      340.15     12.84 o
   0   1   9        3.19        4.17      1.91 o
   1   1   9        0.25        0.32      5.17 o
   2   1   9       11.05        3.13      6.43 o
   3   1   9      245.25      228.79     26.54 o
   4   1   9       35.99       40.28     13.39 o
   5   1   9       43.70       73.61     18.80 o
   6   1   9        4.44        0.00     10.92 o
 -10   2   9        2.73        0.00      7.70 o
  -9   2   9        0.55        0.00      6.87 o
  -8   2   9        0.19        3.44      4.51 o
  -7   2   9       32.67       30.67     10.41 o
  -6   2   9       44.09       34.16      5.18 o
  -5   2   9       50.71       67.88      5.85 o
  -4   2   9      366.56      374.94     15.27 o
  -3   2   9        4.46        5.37      2.41 o
  -2   2   9      275.18      296.79     13.33 o
  -1   2   9        0.95        0.19      2.41 o
   0   2   9       59.80       60.73      6.19 o
   1   2   9      110.14      114.15      6.20 o
   2   2   9       43.12       36.01      8.93 o
   3   2   9       75.41       52.68     12.62 o
   4   2   9       50.98       70.97     16.91 o
   5   2   9       10.93       33.30     13.31 o
   6   2   9        0.05        0.00     12.32 o
 -10   3   9        6.28        4.09      8.24 o
  -9   3   9        0.17        3.93      5.81 o
  -8   3   9        0.31        0.00      4.80 o
  -7   3   9       15.71        8.41      8.97 o
  -6   3   9       13.92       10.11      4.00 o
  -5   3   9       53.39       39.31     10.38 o
  -4   3   9       20.32       10.61      2.97 o
  -3   3   9        4.91       14.10      5.94 o
  -2   3   9        0.08        0.00      4.31 o
  -1   3   9       52.35       55.24      6.70 o
   0   3   9       19.53       13.68      3.63 o
   1   3   9        5.88        9.30      2.75 o
   2   3   9       36.12        4.76     12.07 o
   3   3   9        9.57        0.00      7.31 o
   4   3   9        0.63        0.00      5.09 o
   5   3   9        2.23       14.86     10.36 o
 -10   4   9        6.16        8.12      6.42 o
  -9   4   9        0.40        0.00      7.77 o
  -8   4   9        6.94        0.00      5.74 o
  -7   4   9       35.07       38.78     11.11 o
  -6   4   9      158.68      150.03     20.86 o
  -5   4   9        1.64        9.84      7.45 o
  -4   4   9        7.04        5.83      4.70 o
  -3   4   9      244.87      192.25     34.86 o
  -2   4   9       39.19       35.93      4.70 o
  -1   4   9       11.57        3.52      6.04 o
   0   4   9        0.15        1.13      2.56 o
   1   4   9        1.81        7.74      6.45 o
   2   4   9       12.42        4.82      5.66 o
   3   4   9       20.19       12.12      5.79 o
   4   4   9        0.45        0.00      6.55 o
 -10   5   9        4.67        0.00      6.43 o
  -9   5   9       14.80        9.61      6.64 o
  -8   5   9       16.12       12.98      8.04 o
  -7   5   9       17.95       22.14      9.59 o
  -6   5   9       29.97       35.37     10.40 o
  -5   5   9       28.07       28.85      8.49 o
  -4   5   9      127.50      144.33     18.08 o
  -3   5   9        1.14        0.90      1.19 o
  -2   5   9      130.18      104.61     19.56 o
  -1   5   9        0.91        0.00      3.43 o
   0   5   9       13.60       11.58      4.14 o
   1   5   9      124.15      141.61     20.34 o
   2   5   9       11.50       28.66     11.38 o
   3   5   9        0.70        0.00      9.26 o
   4   5   9        4.00        0.00      7.93 o
 -10   6   9        2.16       14.96     10.57 o
  -9   6   9        8.19       18.69      9.56 o
  -8   6   9        2.22        4.83      6.53 o
  -7   6   9      139.31      145.89     21.67 o
  -6   6   9       91.04       86.71     16.35 o
  -5   6   9      116.60      111.65     17.65 o
  -4   6   9       49.31       48.75     10.67 o
  -3   6   9        4.00        6.10      5.11 o
  -2   6   9        3.38        4.68      4.28 o
  -1   6   9        1.77        0.00      4.79 o
   0   6   9       70.84       73.78     11.85 o
   1   6   9        2.10        9.46      6.92 o
   2   6   9       58.96       90.00     18.95 o
   3   6   9        8.81        0.00      9.52 o
 -10   7   9        1.31        6.14      7.24 o
  -9   7   9        0.01        5.61      6.32 o
  -8   7   9       22.49       21.85     10.17 o
  -7   7   9       41.58       36.33     11.98 o
  -6   7   9       54.16       53.70     13.00 o
  -5   7   9       54.41       53.30     12.30 o
  -4   7   9       32.90       29.59      9.17 o
  -3   7   9        1.03        0.00      4.24 o
  -2   7   9       47.32       51.77     12.34 o
  -1   7   9       15.23       11.68      3.11 o
   0   7   9        6.75        4.72      5.59 o
   1   7   9       17.60       27.13     10.17 o
   2   7   9        2.46       17.51     10.09 o
 -10   8   9       15.31       18.25      9.76 o
  -9   8   9        2.55        0.44      4.15 o
  -8   8   9        0.26        0.00      6.98 o
  -7   8   9        3.56        0.00      8.56 o
  -6   8   9       14.94       23.93      9.99 o
  -5   8   9       64.46       48.23     12.81 o
  -4   8   9       25.61       27.54      8.41 o
  -3   8   9       29.40       30.58      9.91 o
  -2   8   9       21.97       22.82      8.35 o
  -1   8   9       10.95        9.80     11.35 o
   0   8   9        0.07        1.98      7.03 o
   1   8   9        1.59       10.85      8.10 o
  -9   9   9        0.68        0.00      8.24 o
  -8   9   9        3.67        0.00      9.53 o
  -7   9   9        1.74        1.04      3.58 o
  -6   9   9       19.77       25.38     10.43 o
  -5   9   9        2.62        0.98      3.83 o
  -4   9   9        1.45        0.06      3.67 o
  -3   9   9        1.04        0.00      4.70 o
  -2   9   9        7.28       13.17      6.23 o
  -1   9   9        1.04        0.00      3.16 o
  -8  10   9        0.65        1.37      6.73 o
  -7  10   9        3.70        4.87      5.21 o
  -6  10   9        0.37        0.00      4.43 o
  -5  10   9        1.35        0.16      3.83 o
  -4  10   9       13.74        8.58      6.01 o
  -3  10   9       28.93       40.82     12.99 o
  -2  10   9        0.65        0.00      4.84 o
  -6  11   9        1.23        0.00      6.99 o
   0 -10  10       42.80       51.26     15.96 o
   1 -10  10        1.87        1.48      5.16 o
   2 -10  10        8.58        7.20      6.27 o
   3 -10  10       11.39        9.70      4.68 o
   4 -10  10        1.13        0.04      6.25 o
  -2  -9  10        2.71        4.89      6.63 o
  -1  -9  10       24.75       45.41     14.97 o
   0  -9  10       19.60       18.35      8.76 o
   1  -9  10        2.74        0.00      4.19 o
   2  -9  10        7.11        2.78      4.65 o
   3  -9  10        8.14        2.49      4.19 o
   4  -9  10        0.08        0.00      4.92 o
   5  -9  10        2.26        0.00      4.80 o
  -4  -8  10        4.15        4.28      4.42 o
  -3  -8  10        0.20        7.84      6.91 o
  -2  -8  10       10.78       37.46     13.80 o
  -1  -8  10        6.72        0.00      5.90 o
   0  -8  10       30.92       33.33     12.54 o
   1  -8  10      101.11      123.78     13.96 o
   2  -8  10       71.69       78.38      9.57 o
   3  -8  10        7.69        1.10      4.20 o
   4  -8  10       48.41       45.16      9.60 o
   5  -8  10        0.50        0.00      6.51 o
   6  -8  10        5.58        0.00      7.78 o
  -5  -7  10        4.01        0.87      3.55 o
  -4  -7  10        0.97        0.00      5.25 o
  -3  -7  10       10.90       27.54     10.85 o
  -2  -7  10        1.77        0.00      8.33 o
  -1  -7  10        1.45        0.00      5.72 o
   0  -7  10       62.43       56.94      8.82 o
   1  -7  10      105.14      111.38     14.44 o
   2  -7  10        0.19        0.00      4.84 o
   3  -7  10        7.16        5.60     11.20 o
   4  -7  10       20.02       17.71      6.59 o
   5  -7  10       16.44       14.85     12.33 o
   6  -7  10        2.39        0.00     12.24 o
   7  -7  10        2.49        6.45      8.32 o
  -6  -6  10        0.59        0.51      3.53 o
  -5  -6  10        1.86        0.00      5.41 o
  -4  -6  10       26.11       30.79     11.90 o
  -3  -6  10       18.26       18.64      9.26 o
  -2  -6  10       55.67       40.12     11.35 o
  -1  -6  10        1.47        0.11      2.76 o
   0  -6  10       12.44       18.22      6.12 o
   1  -6  10        0.83       16.00      6.83 o
   2  -6  10      287.98      311.54     31.65 o
   3  -6  10       67.03       65.76     11.57 o
   4  -6  10        1.09        0.00      6.34 o
   5  -6  10        3.41        0.00     14.84 o
   6  -6  10        0.00       11.88      9.49 o
   7  -6  10        0.74       12.11     11.57 o
  -7  -5  10        0.24        0.00      5.84 o
  -6  -5  10        6.21        5.76      5.25 o
  -5  -5  10        7.31        3.93      3.85 o
  -4  -5  10       63.61       60.08     14.47 o
  -3  -5  10        0.34        0.00      3.92 o
  -2  -5  10       63.69       67.13      9.31 o
  -1  -5  10       30.24       40.87      7.79 o
   0  -5  10        0.76        6.82      5.25 o
   1  -5  10       51.03       62.35     14.22 o
   2  -5  10      234.63      231.40     27.17 o
   3  -5  10       24.92       21.55     10.69 o
   4  -5  10       43.64       44.22     14.61 o
   5  -5  10        2.05        7.94      9.59 o
   6  -5  10        9.84       19.06     13.42 o
   7  -5  10        0.77        6.74     10.13 o
  -7  -4  10        2.20        0.00      3.46 o
  -6  -4  10        2.09        0.00      4.86 o
  -5  -4  10        8.39       13.41      6.58 o
  -4  -4  10      145.57      159.81     20.95 o
  -3  -4  10        6.53        7.24      5.57 o
  -2  -4  10       36.36       40.54      6.51 o
  -1  -4  10       22.44       24.56      5.92 o
   0  -4  10       14.09       16.34      6.35 o
   1  -4  10      183.98      176.54     11.30 o
   2  -4  10        1.81        0.00      6.93 o
   3  -4  10      226.92      184.99     25.35 o
   4  -4  10        1.86        5.68      6.26 o
   5  -4  10       10.12        1.80      6.67 o
   6  -4  10       19.81       17.89     13.30 o
   7  -4  10        2.04       11.60     10.42 o
  -8  -3  10        0.77        3.79      4.29 o
  -7  -3  10        0.00        0.00      5.60 o
  -6  -3  10       42.09       42.22     10.69 o
  -5  -3  10        2.54        1.51      2.83 o
  -4  -3  10      152.06      125.02     16.48 o
  -3  -3  10       65.59       64.03      6.62 o
  -2  -3  10       12.85       15.61      4.35 o
  -1  -3  10      201.34      211.76     15.34 o
   0  -3  10       72.44       71.30      7.37 o
   1  -3  10        4.35        0.53      3.40 o
   2  -3  10       25.18        0.49      7.53 o
   3  -3  10       57.42       63.07     20.66 o
   4  -3  10       32.44       19.72      7.98 o
   5  -3  10       21.69       14.00      8.28 o
   6  -3  10        0.25        3.00      7.80 o
   7  -3  10        2.46       13.16     11.58 o
  -9  -2  10        0.53        3.54      9.01 o
  -8  -2  10       10.75       20.04      8.40 o
  -7  -2  10        0.06        2.91      2.67 o
  -6  -2  10        0.57        0.00      5.09 o
  -5  -2  10        5.30        4.42      3.23 o
  -4  -2  10       41.33       28.78      3.43 o
  -3  -2  10      100.59      114.77      7.60 o
  -2  -2  10        7.88        9.91      4.81 o
  -1  -2  10       61.12       70.95     11.66 o
   0  -2  10       43.64       42.35      9.89 o
   1  -2  10       11.45       10.77      4.30 o
   2  -2  10        7.08       13.85      4.97 o
   3  -2  10        0.14        0.00      6.22 o
   4  -2  10       48.02       29.31      8.88 o
   5  -2  10        2.31        0.00      8.75 o
   6  -2  10        0.70        4.22      8.56 o
  -9  -1  10        2.25        2.09      5.56 o
  -8  -1  10        2.53        5.52      4.98 o
  -7  -1  10        0.03        3.89      3.16 o
  -6  -1  10       16.53       18.01      5.81 o
  -5  -1  10       13.42       10.88      3.14 o
  -4  -1  10       44.17       55.34      6.66 o
  -3  -1  10       30.03       28.77      5.07 o
  -2  -1  10       72.58       79.63     12.87 o
  -1  -1  10      191.74      209.95     14.25 o
   0  -1  10      269.27      284.76     11.02 o
   1  -1  10        4.19        9.20      3.77 o
   2  -1  10        0.36        0.43      3.63 o
   3  -1  10       82.65      102.34     18.70 o
   4  -1  10       16.05       19.94      6.41 o
   5  -1  10       35.10       21.52      9.14 o
   6  -1  10        2.10        0.00      6.55 o
  -9   0  10        0.45       13.59      9.25 o
  -8   0  10       41.33       57.54      9.71 o
  -7   0  10        6.12       13.80      8.62 o
  -6   0  10        0.05        4.80      4.56 o
  -5   0  10       19.78       28.21      6.79 o
  -4   0  10       23.43       27.76      4.04 o
  -3   0  10       67.61       75.77      6.75 o
  -2   0  10       84.69       83.50      9.54 o
  -1   0  10       96.54      105.73      7.43 o
   0   0  10       32.54       32.48      3.24 o
   1   0  10      103.33      102.11      9.69 o
   2   0  10        3.23        0.27      5.01 o
   3   0  10       48.03       65.36     15.14 o
   4   0  10        6.25       21.47     11.61 o
   6   0  10        2.28        0.00     10.76 o
 -10   1  10        0.14        0.20      4.38 o
  -9   1  10        0.83        4.63      6.17 o
  -8   1  10        1.23        4.16      6.45 o
  -7   1  10        1.57        4.82      3.08 o
  -6   1  10       34.69       31.62     15.89 o
  -5   1  10      114.88      140.20     11.21 o
  -4   1  10      147.09      177.37     11.36 o
  -3   1  10       11.68       11.92      2.62 o
  -2   1  10       28.90       25.45      3.83 o
  -1   1  10       70.19       75.13      6.19 o
   0   1  10      101.74      103.79     12.13 o
   1   1  10      425.30      383.85     31.97 o
   2   1  10      102.03       86.56     14.99 o
   3   1  10       60.99       66.40     16.19 o
   4   1  10        2.08       11.81     10.03 o
   5   1  10        0.39       26.19     14.63 o
 -10   2  10        0.63        2.09      9.34 o
  -9   2  10        2.22        0.00      6.16 o
  -8   2  10       20.03       18.94      8.27 o
  -7   2  10        1.41        0.00      4.59 o
  -6   2  10        4.86        3.87      1.80 o
  -5   2  10      231.40      223.78     12.65 o
  -4   2  10       71.78       66.53      5.34 o
  -3   2  10       77.25       63.60      6.30 o
  -2   2  10       11.85       11.12      4.05 o
  -1   2  10      294.28      288.04     22.72 o
   0   2  10        2.23        1.19      1.37 o
   1   2  10       30.22       31.68      6.71 o
   2   2  10      100.49       84.34     15.04 o
   3   2  10        0.32        1.06      4.06 o
   4   2  10        0.72        9.38      8.51 o
   5   2  10        7.99       34.02     15.40 o
 -10   3  10       19.47       14.65     16.62 o
  -9   3  10        0.04        0.00      5.75 o
  -8   3  10        7.47        5.76      6.30 o
  -7   3  10       15.55        8.67      5.46 o
  -6   3  10        1.30        1.72      6.61 o
  -5   3  10       28.00       15.46      5.77 o
  -4   3  10       18.86       13.13      3.41 o
  -3   3  10       18.19       21.94      6.89 o
  -2   3  10       75.98       68.40      7.85 o
  -1   3  10       91.07       90.75      8.98 o
   0   3  10        3.28        1.56      1.59 o
   1   3  10        2.81       13.88      7.99 o
   2   3  10       78.46       61.70     13.76 o
   3   3  10        4.28        0.00      5.85 o
   4   3  10       15.81       24.83     10.71 o
 -10   4  10        1.10        0.00      5.83 o
  -9   4  10        0.38        0.00      6.21 o
  -8   4  10        0.25        0.44      4.59 o
  -7   4  10       83.11       89.42     17.20 o
  -6   4  10       37.87       26.09      8.25 o
  -5   4  10        0.01        7.23      6.29 o
  -4   4  10        8.20       13.08      6.25 o
  -3   4  10       70.24       52.32      4.92 o
  -2   4  10       16.63       14.43      2.97 o
  -1   4  10      216.44      220.05     14.87 o
   0   4  10       86.81       96.03      9.97 o
   1   4  10      120.82      125.60     19.93 o
   2   4  10        2.51        0.00     11.50 o
   3   4  10       10.89        8.89      5.18 o
   4   4  10        0.03        0.00      4.48 o
 -10   5  10        1.10        0.00      9.42 o
  -9   5  10       25.23       23.17      9.73 o
  -8   5  10        0.04        0.00      6.84 o
  -7   5  10       51.84       65.44     15.74 o
  -6   5  10        7.87       16.20      8.34 o
  -5   5  10      141.62      152.65     19.91 o
  -4   5  10       26.72       24.79      7.55 o
  -3   5  10       71.91       86.73     14.03 o
  -2   5  10       15.31       15.36      6.13 o
  -1   5  10        3.39        3.79      4.00 o
   0   5  10        0.35        0.00      2.50 o
   1   5  10        6.43        2.44      3.72 o
   2   5  10        1.69        0.00      6.25 o
   3   5  10        0.85        0.00     11.35 o
 -10   6  10        0.82       11.99     10.40 o
  -9   6  10        0.02        5.21      7.10 o
  -8   6  10        0.18        2.85      5.98 o
  -7   6  10       34.43       46.14     13.07 o
  -6   6  10      126.57      128.85     20.65 o
  -5   6  10       35.79       36.61      9.61 o
  -4   6  10       47.97       67.61     13.00 o
  -3   6  10       12.41       19.85      7.44 o
  -2   6  10        2.08        0.49      3.46 o
  -1   6  10      112.94      113.65     12.13 o
   0   6  10       77.57      108.28     11.97 o
   1   6  10       12.60       17.74      8.77 o
   2   6  10        0.14       10.81      7.17 o
 -10   7  10        4.14        7.08      6.21 o
  -9   7  10        6.23        8.06      7.18 o
  -8   7  10       65.46       65.34     15.95 o
  -7   7  10       48.30       44.53     12.75 o
  -6   7  10        0.23        0.00     10.44 o
  -5   7  10       25.76       35.13     10.58 o
  -4   7  10        7.24        6.98      5.67 o
  -3   7  10       22.98       19.51      7.02 o
  -2   7  10       54.81       66.66     13.08 o
  -1   7  10       31.29       34.49      6.89 o
   0   7  10        6.70       14.82      5.78 o
   1   7  10        0.14        3.04      5.86 o
 -10   8  10        2.75        5.00      6.35 o
  -9   8  10        0.20        0.00      6.98 o
  -8   8  10       45.03       30.05     11.02 o
  -7   8  10       10.14        0.00      8.97 o
  -6   8  10      173.30      191.26     25.53 o
  -5   8  10       33.44       39.90     11.20 o
  -4   8  10       21.74       23.27      9.07 o
  -3   8  10        7.93       10.00      5.98 o
  -2   8  10        6.52        9.49      5.82 o
  -1   8  10       13.08       13.89      8.49 o
   0   8  10        6.63        3.57      5.15 o
  -9   9  10        0.18        0.00      9.10 o
  -8   9  10       10.07        3.44      4.53 o
  -7   9  10        2.98        7.82      8.21 o
  -6   9  10        8.60       11.79      8.05 o
  -5   9  10        0.09        0.00      3.82 o
  -4   9  10        2.98        3.00      3.68 o
  -3   9  10        1.89        0.00      6.12 o
  -2   9  10        1.45        2.20      4.52 o
  -1   9  10        0.20        1.08      5.12 o
  -8  10  10        2.41        2.99      6.55 o
  -7  10  10        4.78        7.40      6.01 o
  -6  10  10        8.64        9.87      7.66 o
  -5  10  10        1.46        5.55      5.80 o
  -4  10  10        0.40        0.00      7.47 o
  -3  10  10       14.60       16.08      8.28 o
   1 -10  11        1.09        7.91      7.93 o
   2 -10  11        1.00        0.00      6.91 o
   3 -10  11        0.59        0.00      5.46 o
  -2  -9  11       34.00       57.58     17.46 o
  -1  -9  11        3.40        3.06      5.48 o
   0  -9  11        0.31        3.70      6.12 o
   1  -9  11        8.20       10.27      8.60 o
   2  -9  11        4.07        2.14      5.87 o
   3  -9  11        6.33        4.31      6.21 o
   4  -9  11       16.16        6.41      3.80 o
   5  -9  11        0.01        0.12      4.62 o
  -3  -8  11        0.13        3.08      5.68 o
  -2  -8  11        0.32        6.29      8.42 o
  -1  -8  11       24.96       27.58     11.82 o
   0  -8  11        4.43       11.50      8.71 o
   1  -8  11        0.00        0.00      5.04 o
   2  -8  11        2.68        1.00      4.77 o
   3  -8  11        4.04        0.00      5.13 o
   4  -8  11       12.71        6.55      4.50 o
   5  -8  11        4.25        0.00      6.24 o
  -4  -7  11        4.38        4.87      5.77 o
  -3  -7  11       13.20       20.97      9.77 o
  -2  -7  11        2.06        0.00      8.34 o
  -1  -7  11        9.31        3.91      4.47 o
   0  -7  11       35.10       40.60      8.00 o
   1  -7  11       52.48       62.28     10.60 o
   2  -7  11       36.71       38.27     13.16 o
   3  -7  11        9.74       15.09      9.05 o
   4  -7  11        3.79       14.43     10.02 o
   5  -7  11        0.61       10.00      9.28 o
   6  -7  11        6.80        8.23      9.51 o
  -5  -6  11        0.17        0.00      4.39 o
  -4  -6  11       37.87       44.05     13.15 o
  -3  -6  11        9.87       15.81      8.75 o
  -2  -6  11       97.03       93.61     17.49 o
  -1  -6  11        1.56        1.68      4.15 o
   0  -6  11       58.10       60.65     10.14 o
   1  -6  11       52.28       60.63     14.93 o
   2  -6  11        7.51       10.66      7.78 o
   3  -6  11        7.00        1.17      6.37 o
   4  -6  11       95.10      106.03     22.41 o
   5  -6  11        7.63        3.44      7.17 o
   6  -6  11        0.01        5.57      9.40 o
  -6  -5  11        4.43        1.11      3.63 o
  -5  -5  11        0.20        0.00      4.45 o
  -4  -5  11       55.85       77.47     16.51 o
  -3  -5  11        5.52        0.00      6.58 o
  -2  -5  11       11.40        5.82      8.88 o
  -1  -5  11        0.30        6.75      4.50 o
   0  -5  11       34.96       42.22      8.59 o
   1  -5  11       13.86       16.12      8.78 o
   2  -5  11       91.81      102.54     19.08 o
   3  -5  11       48.61       42.37     14.92 o
   4  -5  11       15.42       17.23     10.76 o
   5  -5  11       18.76       16.57     10.69 o
   6  -5  11        4.24        0.00      8.08 o
  -7  -4  11        1.63        7.08      6.21 o
  -6  -4  11        0.33        0.00      4.87 o
  -5  -4  11       14.72       11.57      6.39 o
  -4  -4  11       31.08       42.46     11.67 o
  -3  -4  11       17.17       18.83      6.27 o
  -2  -4  11       51.05       43.79      7.25 o
  -1  -4  11        4.60        8.22      4.21 o
   0  -4  11        8.35        4.30      4.11 o
   1  -4  11       27.69       30.16      7.64 o
   2  -4  11      239.74      225.47     26.35 o
   3  -4  11        2.86        0.00      6.36 o
   4  -4  11        1.33        0.00      5.71 o
   5  -4  11        0.54        5.19      7.93 o
   6  -4  11        0.17       17.49     12.64 o
  -8  -3  11        2.67        1.15      4.16 o
  -7  -3  11       11.75        6.90      5.43 o
  -6  -3  11       11.31        8.48      4.25 o
  -5  -3  11        7.91       11.76      6.34 o
  -4  -3  11       49.71       49.51     12.36 o
  -3  -3  11       38.25       42.36     10.30 o
  -2  -3  11        0.07       11.64      8.12 o
  -1  -3  11        0.00       24.04     10.51 o
   0  -3  11      137.74      184.66     21.25 o
   1  -3  11        0.23        0.00      7.80 o
   2  -3  11       44.66       32.40      6.01 o
   3  -3  11       13.64       10.40     14.88 o
   4  -3  11        8.52        3.93      5.69 o
   5  -3  11       30.68       49.32     16.26 o
   6  -3  11        9.92       14.43     11.35 o
  -8  -2  11        4.97        3.84      3.68 o
  -7  -2  11        1.11        0.33      3.00 o
  -6  -2  11        2.21        0.00      4.56 o
  -5  -2  11        7.76        8.79      5.25 o
  -4  -2  11       57.08       51.38      8.94 o
  -3  -2  11        1.13        0.99      1.84 o
  -2  -2  11       24.96       25.21      5.33 o
  -1  -2  11        0.31        4.40      4.61 o
   0  -2  11       86.30       84.48     15.54 o
   1  -2  11        1.28        2.10      3.42 o
   2  -2  11       75.16       81.00      9.80 o
   3  -2  11        0.24        0.00      7.80 o
   4  -2  11       12.67        6.65      6.35 o
   5  -2  11        9.19        3.70      5.56 o
   6  -2  11       18.13       32.55     13.69 o
  -9  -1  11        3.34        7.20     10.77 o
  -8  -1  11        0.16        2.26      8.83 o
  -7  -1  11       12.98       15.96      5.44 o
  -6  -1  11       65.38       63.82     11.19 o
  -5  -1  11        4.25        8.42      3.28 o
  -4  -1  11      124.26      135.03     10.47 o
  -3  -1  11       14.77       21.69      7.13 o
  -2  -1  11        9.34        8.60      4.77 o
  -1  -1  11       54.73       64.13     17.48 o
   0  -1  11      107.75      107.50      7.03 o
   1  -1  11      665.15      677.55     27.05 o
   2  -1  11      198.51      205.47     14.45 o
   3  -1  11        0.10       10.43      8.17 o
   4  -1  11        1.16        4.01      4.62 o
   5  -1  11        0.69        0.00     11.03 o
   6  -1  11        3.74        5.82      5.84 o
  -9   0  11        0.27        4.28      6.81 o
  -8   0  11       13.81       20.54      5.84 o
  -7   0  11        0.72        7.33      6.33 o
  -6   0  11       31.53       24.66      4.12 o
  -5   0  11        9.39        3.21      3.39 o
  -4   0  11       20.59       16.72      3.26 o
  -3   0  11        1.48        3.20      2.24 o
  -2   0  11      236.77      236.36     15.67 o
  -1   0  11       73.61       68.42      6.13 o
   0   0  11      212.78      216.22     10.35 o
   1   0  11       23.23       13.53      5.12 o
   2   0  11       77.38       60.78     14.14 o
   3   0  11      199.79      204.23     27.55 o
   4   0  11        0.00       11.57      9.99 o
   5   0  11       13.44        0.00      9.84 o
  -9   1  11       11.44       15.98      9.91 o
  -8   1  11        0.04        2.09      3.19 o
  -7   1  11        2.17        5.61      6.07 o
  -6   1  11        2.12        3.14      4.97 o
  -5   1  11        0.61        1.78      2.48 o
  -4   1  11        9.86       14.06      4.71 o
  -3   1  11      763.42      859.17     19.94 o
  -2   1  11       26.26       24.29      3.67 o
  -1   1  11       12.61       16.25      4.39 o
   0   1  11        7.07        8.64      2.39 o
   1   1  11       10.14        0.00     10.55 o
   2   1  11       76.00       90.49     16.81 o
   3   1  11       43.21       52.15     14.72 o
   4   1  11        0.49        5.53      9.02 o
   5   1  11        0.55       18.42     11.97 o
 -10   2  11        0.04        2.94      6.99 o
  -9   2  11        0.61        2.10      7.33 o
  -8   2  11       38.68       36.92      8.34 o
  -7   2  11        0.32        0.00      2.40 o
  -6   2  11        0.28        0.53      1.56 o
  -5   2  11        2.64        1.24      1.34 o
  -4   2  11       30.31       36.89      4.10 o
  -3   2  11      272.55      286.39     14.73 o
  -2   2  11        2.20        1.04      3.23 o
  -1   2  11       56.79       57.01      7.10 o
   0   2  11       93.34       77.23      7.53 o
   1   2  11       62.14       45.88      8.80 o
   2   2  11        4.03        0.00      9.61 o
   3   2  11        1.68        8.19      7.48 o
   4   2  11        0.24        7.81      8.05 o
 -10   3  11        6.65        7.40     13.22 o
  -9   3  11       11.84        7.86      5.75 o
  -8   3  11        3.52        2.68      9.22 o
  -7   3  11       27.56       18.55      6.34 o
  -6   3  11        6.09        0.00      5.37 o
  -5   3  11       19.17       15.00      2.62 o
  -4   3  11        0.37        1.26      5.88 o
  -3   3  11       74.80       79.27      9.33 o
  -2   3  11        4.29        3.16      2.80 o
  -1   3  11      197.89      191.30     13.24 o
   0   3  11       12.41       13.83      3.54 o
   1   3  11       25.84       23.25      8.75 o
   2   3  11       12.31        0.00      9.09 o
   3   3  11        3.02        0.00      6.14 o
   4   3  11        1.71        2.87      7.66 o
 -10   4  11        0.81        0.00      5.84 o
  -9   4  11       10.37        2.12      4.58 o
  -8   4  11        0.00        0.00      7.12 o
  -7   4  11        0.03        0.00      6.50 o
  -6   4  11       24.22       22.48      8.53 o
  -5   4  11      333.40      374.69     31.69 o
  -4   4  11       34.61       30.65      9.00 o
  -3   4  11       44.91       43.24      9.07 o
  -2   4  11       17.58       10.21     12.05 o
  -1   4  11       37.74       34.16      6.15 o
   0   4  11       53.49       59.11      8.08 o
   1   4  11        4.66        0.44      4.68 o
   2   4  11       17.25        8.66      4.96 o
   3   4  11        0.15        0.00     10.42 o
 -10   5  11        5.74        0.29      5.99 o
  -9   5  11        3.14        0.00      8.06 o
  -8   5  11       38.39       41.60     14.15 o
  -7   5  11       10.61        8.42      6.34 o
  -6   5  11       42.69       46.30     12.18 o
  -5   5  11       19.78       19.09      7.73 o
  -4   5  11       27.37       24.58      6.95 o
  -3   5  11       38.42       51.18     11.48 o
  -2   5  11       42.89       39.47      7.10 o
  -1   5  11        3.89        2.93      3.24 o
   0   5  11       59.63       51.21      7.79 o
   1   5  11        0.00        2.61      4.50 o
   2   5  11        8.98        0.00      7.41 o
 -10   6  11        1.42       11.63      9.97 o
  -9   6  11       35.64       54.71     16.45 o
  -8   6  11       25.85       28.27     11.46 o
  -7   6  11      291.96      329.00     33.04 o
  -6   6  11      240.95      248.26     29.12 o
  -5   6  11       95.09      104.33     17.06 o
  -4   6  11      108.99      130.10     18.75 o
  -3   6  11       29.37       38.63     10.04 o
  -2   6  11       27.60       18.78      6.51 o
  -1   6  11       11.70        8.45      4.12 o
   0   6  11      111.65      117.30     21.15 o
   1   6  11        1.17        7.35      7.37 o
   2   6  11        0.44        0.00     12.24 o
 -10   7  11        6.44        6.01      6.39 o
  -9   7  11       11.21       11.67      7.98 o
  -8   7  11       10.53       13.48      8.98 o
  -7   7  11       27.01       28.95     10.09 o
  -6   7  11       47.76       37.84     11.32 o
  -5   7  11        0.18        4.11      5.69 o
  -4   7  11       13.88       16.29      6.85 o
  -3   7  11       22.40       27.13      9.22 o
  -2   7  11       33.27       30.63      6.91 o
  -1   7  11        4.48        8.87      5.70 o
   0   7  11        7.91        8.35      5.91 o
   1   7  11       10.51       25.14     11.65 o
  -9   8  11       13.13        8.75      6.39 o
  -8   8  11        4.85        0.00      6.43 o
  -7   8  11        7.46        0.00      8.42 o
  -6   8  11       22.54       31.94     11.30 o
  -5   8  11        1.36        2.83      5.58 o
  -4   8  11       27.42       27.76     10.24 o
  -3   8  11        4.44        8.40      5.72 o
  -2   8  11        7.89        4.85      3.47 o
  -1   8  11       10.05       14.42      5.94 o
  -8   9  11       27.57       35.61     13.15 o
  -7   9  11       11.64       21.06     10.36 o
  -6   9  11       36.08       36.81     12.50 o
  -5   9  11        0.00        0.00      5.01 o
  -4   9  11       28.37       38.07     11.64 o
  -3   9  11        0.42        0.00      5.10 o
  -2   9  11        3.93        0.41      4.57 o
  -6  10  11        0.03        1.67      5.08 o
  -5  10  11        0.90        4.88      5.40 o
  -1  -9  12       32.33       45.62     15.13 o
   0  -9  12       20.54       26.77     12.46 o
   1  -9  12        8.68        5.90      5.43 o
   2  -9  12        4.71        5.95      8.36 o
   3  -9  12        0.11        0.00      5.70 o
  -3  -8  12        0.68        4.55      4.68 o
  -2  -8  12        5.10        3.37      4.30 o
  -1  -8  12        0.04        0.00      7.28 o
   0  -8  12        1.06        0.00      5.05 o
   1  -8  12        0.00        0.68      4.88 o
   2  -8  12        2.76        1.63      4.15 o
   3  -8  12        1.98        4.83      6.32 o
   4  -8  12       25.82       36.98     14.01 o
  -4  -7  12        0.33        0.00      5.05 o
  -3  -7  12       20.23       28.95     12.01 o
  -2  -7  12       11.89        9.12      6.00 o
  -1  -7  12       29.81       25.87     10.72 o
   0  -7  12       29.29       34.75      8.11 o
   1  -7  12       20.08       32.99      8.69 o
   2  -7  12        6.31       16.25     10.27 o
   3  -7  12        2.53       10.01      8.49 o
   4  -7  12       16.40       16.91     12.07 o
   5  -7  12        0.50        9.02     10.35 o
  -5  -6  12        0.45        0.00      5.26 o
  -4  -6  12        6.53        8.70      6.75 o
  -3  -6  12        0.34        1.44      4.13 o
  -2  -6  12       18.21       13.42      8.20 o
  -1  -6  12       55.81       59.05      9.66 o
   0  -6  12       17.79       22.83      7.01 o
   1  -6  12        2.06        5.97      6.59 o
   2  -6  12       27.23       37.68     12.88 o
   3  -6  12       25.72       18.72     11.14 o
   4  -6  12        0.02        5.81      8.97 o
   5  -6  12        1.37       17.12     12.90 o
  -6  -5  12       22.32       23.79      9.85 o
  -5  -5  12        7.46        5.35      5.63 o
  -4  -5  12        8.96       13.14      7.34 o
  -3  -5  12        0.62        0.00      7.39 o
  -2  -5  12        9.98        5.73      4.35 o
  -1  -5  12       36.45       39.52      8.00 o
   0  -5  12        0.29        1.95      4.40 o
   1  -5  12       47.75       40.44     12.82 o
   2  -5  12      141.42      132.06     22.39 o
   3  -5  12        0.14        4.90      7.33 o
   4  -5  12       27.77       30.30     12.58 o
   5  -5  12        0.49        6.30      9.73 o
   6  -5  12       10.05       24.83     13.74 o
  -7  -4  12        2.38        4.45      6.04 o
  -6  -4  12       13.11       11.28      5.80 o
  -5  -4  12       40.59       52.29     13.42 o
  -4  -4  12       15.19       16.86      8.07 o
  -3  -4  12        0.98        0.00      4.77 o
  -2  -4  12        0.37        3.14      2.91 o
  -1  -4  12       17.81       27.36      7.94 o
   0  -4  12       39.69       30.01      8.67 o
   1  -4  12        4.24        0.00      7.00 o
   2  -4  12        2.27        0.00      7.48 o
   3  -4  12        4.86        0.00      7.79 o
   4  -4  12       22.17       21.66     11.39 o
   5  -4  12        5.10        6.02      7.22 o
   6  -4  12        2.41       16.99     13.26 o
  -7  -3  12       20.23       26.36      9.26 o
  -6  -3  12        2.66        0.00      4.41 o
  -5  -3  12        8.89        8.15      5.97 o
  -4  -3  12       19.93       15.94      7.22 o
  -3  -3  12       60.03       66.33     16.86 o
  -2  -3  12        0.40        8.92      4.52 o
  -1  -3  12       81.73      137.47     18.94 o
   0  -3  12      459.30      462.10     34.78 o
   1  -3  12        0.28        0.00     11.73 o
   2  -3  12       28.33       27.35     17.69 o
   3  -3  12        8.26        2.82      7.19 o
   4  -3  12       43.07       47.38     15.15 o
   5  -3  12        0.96        0.00      6.71 o
  -8  -2  12        0.84        9.06      8.53 o
  -7  -2  12       14.46       15.38      6.70 o
  -6  -2  12        0.29        0.00      3.46 o
  -5  -2  12       39.74       27.65      8.51 o
  -4  -2  12        2.26        1.34      2.35 o
  -3  -2  12       14.41       12.53      3.94 o
  -2  -2  12        5.27        6.71      3.42 o
  -1  -2  12      100.71      108.86     16.62 o
   0  -2  12       32.29       38.88      7.60 o
   1  -2  12        0.54        7.06      4.84 o
   2  -2  12        5.67        7.83      5.89 o
   3  -2  12        1.89        0.00      6.50 o
   4  -2  12       16.89        9.16      6.14 o
   5  -2  12        0.09        0.00      7.35 o
  -8  -1  12        3.43       11.24      5.39 o
  -7  -1  12       14.26       23.30      7.71 o
  -6  -1  12      142.20      124.80     13.04 o
  -5  -1  12        1.34        7.03      3.44 o
  -4  -1  12        7.25       10.47      7.54 o
  -3  -1  12        1.45        5.69      4.12 o
  -2  -1  12      289.65      278.67     18.12 o
  -1  -1  12        4.77        5.75      4.17 o
   0  -1  12        5.60        5.15      3.45 o
   1  -1  12        0.02        2.48      3.18 o
   2  -1  12       68.64       75.39     16.29 o
   3  -1  12      130.12      156.80     25.30 o
   4  -1  12        0.01        2.53      4.88 o
   5  -1  12        6.09        4.89      5.92 o
  -9   0  12        0.18       10.33      9.38 o
  -8   0  12        6.84       12.70      9.34 o
  -7   0  12       15.58       14.35      5.94 o
  -6   0  12      164.77      167.34     10.72 o
  -5   0  12       13.14       17.71      4.15 o
  -4   0  12        6.94        4.76      4.30 o
  -3   0  12        1.91        4.01      3.22 o
  -2   0  12      498.36      500.87     18.33 o
  -1   0  12      267.01      282.23     13.20 o
   0   0  12      254.91      251.38     10.64 o
   1   0  12       74.31       62.84     13.85 o
   2   0  12       62.45       67.16     15.95 o
   3   0  12       26.50       50.25     15.58 o
   4   0  12        1.06       10.37     10.39 o
   5   0  12        1.54        0.00     11.33 o
  -9   1  12       12.90        9.49      8.31 o
  -8   1  12       13.16       13.25      7.63 o
  -7   1  12       32.01       30.16      6.19 o
  -6   1  12       41.40       24.16     14.70 o
  -5   1  12        0.49        3.19      2.65 o
  -4   1  12      105.13       82.79      8.72 o
  -3   1  12       50.34       53.37      5.28 o
  -2   1  12       33.39       35.18      4.67 o
  -1   1  12       82.69       69.54      6.15 o
   0   1  12      196.63      174.58     21.58 o
   1   1  12      251.28      235.81     27.79 o
   2   1  12        2.49        0.00      8.78 o
   3   1  12        0.02        3.68      7.74 o
   4   1  12        1.25       15.88     10.71 o
  -9   2  12        1.30        0.00      5.34 o
  -8   2  12       47.94       37.43      9.18 o
  -7   2  12       10.47        5.62      7.29 o
  -6   2  12        8.23        4.72      6.04 o
  -5   2  12       19.83       22.97      3.72 o
  -4   2  12      101.67       77.12      8.64 o
  -3   2  12      745.65      783.49     40.57 o
  -2   2  12       13.62       12.70      3.78 o
  -1   2  12       36.45       39.99      6.26 o
   0   2  12        0.67        5.80      7.65 o
   1   2  12       82.21       77.60     15.66 o
   2   2  12       13.65        3.75      4.54 o
   3   2  12        1.03        3.84      5.54 o
   4   2  12        2.34        8.51      9.21 o
 -10   3  12        2.99        1.13      5.53 o
  -9   3  12        5.03        2.54      4.82 o
  -8   3  12       17.67       12.67      5.31 o
  -7   3  12        0.09        0.00     11.43 o
  -6   3  12        5.96        0.00      4.98 o
  -5   3  12        6.07        0.04      4.52 o
  -4   3  12        8.32        7.99      8.67 o
  -3   3  12       66.01       64.02      9.15 o
  -2   3  12       12.13        9.03      3.20 o
  -1   3  12        3.42        2.76      2.53 o
   0   3  12       68.99       60.79     13.72 o
   1   3  12       33.48       22.49      8.11 o
   2   3  12        0.64        0.00      8.80 o
   3   3  12        0.26        0.00      6.56 o
 -10   4  12        4.78        1.08      5.55 o
  -9   4  12       42.56       34.70     12.61 o
  -8   4  12        7.75        0.35      5.18 o
  -7   4  12       66.05       50.09     13.90 o
  -6   4  12      113.33      131.41     20.48 o
  -5   4  12      279.61      303.47     28.26 o
  -4   4  12       52.64       52.21     10.81 o
  -3   4  12       72.77       55.92      8.51 o
  -2   4  12        1.97        3.50      2.86 o
  -1   4  12      325.32      331.33     19.03 o
   0   4  12       33.94       29.38      9.90 o
   1   4  12       15.24       18.16      9.12 o
   2   4  12        0.19        0.00     10.00 o
   3   4  12        3.29        0.00      5.84 o
 -10   5  12        7.08        2.12      7.10 o
  -9   5  12       64.49       69.56     18.70 o
  -8   5  12        9.71       23.84      9.98 o
  -7   5  12        3.76        1.61      4.89 o
  -6   5  12      101.02      115.56     19.59 o
  -5   5  12      184.44      199.67     23.81 o
  -4   5  12       50.28       56.57     11.94 o
  -3   5  12      176.37      178.53     15.90 o
  -2   5  12        5.47        3.46      5.90 o
  -1   5  12      117.78      130.40     15.16 o
   0   5  12        2.19        0.44      3.56 o
   1   5  12        3.15        7.78      7.70 o
   2   5  12        0.77        0.00     13.05 o
  -9   6  12       30.68       31.05     13.05 o
  -8   6  12        0.24        9.08      8.46 o
  -7   6  12      113.69      111.42     19.91 o
  -6   6  12        0.84        0.00      4.79 o
  -5   6  12        1.39        0.00      7.31 o
  -4   6  12       11.81       10.54      6.15 o
  -3   6  12       29.32       26.16      8.78 o
  -2   6  12       18.91       22.21      6.26 o
  -1   6  12       10.43        3.55      5.74 o
   0   6  12        8.94       13.53      7.36 o
   1   6  12        0.54        7.20      8.12 o
  -9   7  12        0.04        0.00      5.28 o
  -8   7  12        2.99        0.00      4.54 o
  -7   7  12       48.02       39.58     12.31 o
  -6   7  12       23.34       19.81      6.80 o
  -5   7  12        5.34        7.61      5.78 o
  -4   7  12        1.55        0.79      3.18 o
  -3   7  12       53.37       69.08     14.26 o
  -2   7  12        0.10        0.00      3.93 o
  -1   7  12        5.66       13.09      8.05 o
   0   7  12        2.00        9.75      7.22 o
  -8   8  12        1.90        0.00      7.25 o
  -7   8  12        4.08        0.00      6.68 o
  -6   8  12        6.15        0.46      3.59 o
  -5   8  12        2.12        7.56      5.84 o
  -4   8  12        2.44        0.00      4.17 o
  -3   8  12       13.99       26.79     10.02 o
  -2   8  12        0.05        0.00      3.03 o
  -7   9  12        6.54        5.20      5.29 o
  -6   9  12        1.92        5.20      6.29 o
  -5   9  12        4.91       10.49      7.38 o
  -4   9  12        5.42        7.08      5.64 o
  -2  -8  13        1.18        0.00      6.34 o
  -1  -8  13        1.57        0.00      6.99 o
   0  -8  13        9.47       10.88      8.89 o
   1  -8  13        0.15        1.31      5.09 o
   2  -8  13        1.85        3.53      4.58 o
   3  -8  13        4.94       11.95     10.12 o
  -3  -7  13        2.61        8.72      8.39 o
  -2  -7  13        2.06        0.00      6.59 o
  -1  -7  13        2.74        1.63      4.31 o
   0  -7  13        0.28        5.62      5.69 o
   1  -7  13       58.09       68.40     12.21 o
   2  -7  13       13.09       17.98     10.33 o
   3  -7  13       49.53       59.18     18.10 o
   4  -7  13       10.33       16.77     10.88 o
  -5  -6  13        0.02        3.59      5.52 o
  -4  -6  13        4.94       12.60      8.64 o
  -3  -6  13        1.07        0.00      7.39 o
  -2  -6  13        9.86        8.59      6.64 o
  -1  -6  13       10.42        5.16      6.00 o
   0  -6  13        4.74        1.80      6.47 o
   1  -6  13       18.09       21.12     10.17 o
   2  -6  13        6.38       15.24      9.85 o
   3  -6  13        0.52       16.38     11.88 o
   4  -6  13        0.11        7.20      9.06 o
  -6  -5  13       24.60       32.65     12.44 o
  -5  -5  13        6.50        5.13      4.72 o
  -4  -5  13        2.49        3.51      3.87 o
  -3  -5  13       21.68        6.45      5.23 o
  -2  -5  13        0.12        0.00      5.17 o
  -1  -5  13       11.16       16.53      6.20 o
   0  -5  13       40.76       38.48      8.69 o
   1  -5  13      111.87      108.84     20.60 o
   2  -5  13       92.77       94.17     20.19 o
   3  -5  13       16.29       25.87     14.13 o
   4  -5  13        0.99        8.04      8.78 o
   5  -5  13        4.56       16.67     12.53 o
  -6  -4  13        0.53        3.18      3.87 o
  -5  -4  13       26.46       37.46     11.78 o
  -4  -4  13       13.90       18.46      8.29 o
  -3  -4  13        2.76        0.00      4.89 o
  -2  -4  13       13.14       16.62      5.30 o
  -1  -4  13       33.75       35.05      7.36 o
   0  -4  13       43.77       45.73     12.12 o
   1  -4  13       34.77       28.30      8.96 o
   2  -4  13        1.53        0.00      7.18 o
   3  -4  13        0.00        1.30      6.71 o
   4  -4  13        2.39        0.00      7.01 o
   5  -4  13        0.26       14.95     12.94 o
  -7  -3  13        2.26        0.36      2.90 o
  -6  -3  13        0.22        0.00      4.83 o
  -5  -3  13        2.02        0.00      3.83 o
  -4  -3  13       51.60       39.01      9.70 o
  -3  -3  13        5.95        6.27      8.45 o
  -2  -3  13       50.46       60.36      9.27 o
  -1  -3  13       14.39       24.70     10.63 o
   0  -3  13      137.11      154.97     21.26 o
   1  -3  13        1.12        3.83      6.24 o
   2  -3  13       32.44       29.52      7.90 o
   3  -3  13        0.80        0.00     11.23 o
   4  -3  13        6.58        0.00      8.92 o
   5  -3  13        0.15        6.34      8.27 o
  -8  -2  13       12.65       32.14     19.57 o
  -7  -2  13        3.55        0.85      2.90 o
  -6  -2  13        9.30        7.14      5.06 o
  -5  -2  13       30.69       25.35      8.32 o
  -4  -2  13        3.82        0.07      4.45 o
  -3  -2  13       47.14       49.04      7.63 o
  -2  -2  13        0.24        3.82      7.17 o
  -1  -2  13      451.44      442.63     24.28 o
   0  -2  13      573.91      611.39     32.18 o
   1  -2  13      215.89      202.08     16.98 o
   2  -2  13       19.75       18.57     11.78 o
   3  -2  13        1.65        0.00     11.27 o
   4  -2  13       10.66        1.03      6.26 o
   5  -2  13        6.82       10.49      8.35 o
  -8  -1  13        2.26       18.88     10.81 o
  -7  -1  13        0.80        6.06      5.08 o
  -6  -1  13       66.49       64.73      9.76 o
  -5  -1  13        5.58       12.08      3.23 o
  -4  -1  13      161.84      157.99     11.01 o
  -3  -1  13      142.83      169.62     11.66 o
  -2  -1  13      119.41      119.11     14.93 o
  -1  -1  13        5.59        8.14      4.56 o
   0  -1  13       86.59       85.94     11.23 o
   1  -1  13       39.65       32.55      6.27 o
   2  -1  13      139.82      147.70     23.82 o
   3  -1  13        0.63       21.09     12.89 o
   4  -1  13        0.04        0.00      9.43 o
  -9   0  13        0.00        0.00      4.33 o
  -8   0  13        5.52       18.99     10.78 o
  -7   0  13        3.94       16.71     10.21 o
  -6   0  13       83.60       77.67      7.56 o
  -5   0  13       52.72       71.56      7.40 o
  -4   0  13       51.39       47.15      5.96 o
  -3   0  13       83.63       74.03      6.48 o
  -2   0  13      845.79      883.65     25.62 o
  -1   0  13      470.58      484.51     19.06 o
   0   0  13       63.63       53.73      7.66 o
   1   0  13       18.39       19.87      8.48 o
   2   0  13       84.19       83.28     18.36 o
   3   0  13       10.29       28.18     13.22 o
   4   0  13        1.65       16.03     11.89 o
  -9   1  13        1.66        1.08      5.10 o
  -8   1  13       17.74       19.72      9.91 o
  -7   1  13        4.23        9.44      7.82 o
  -6   1  13        3.16        3.05      4.94 o
  -5   1  13       22.24       23.00      3.79 o
  -4   1  13      167.26      141.01     13.13 o
  -3   1  13       65.81       57.05      6.25 o
  -2   1  13       15.05       22.56      5.46 o
  -1   1  13        9.37        6.84      5.38 o
   0   1  13        6.67        0.00      9.36 o
   1   1  13        0.32        0.00      8.94 o
   2   1  13        0.74        0.00      5.40 o
   3   1  13       28.82       38.12     13.89 o
   4   1  13        2.99        9.37      9.31 o
  -9   2  13        0.69        0.00      4.71 o
  -8   2  13       21.61       19.15      7.10 o
  -7   2  13        1.86        2.09      9.07 o
  -6   2  13       58.90       50.56      9.78 o
  -5   2  13       75.08       81.54      9.02 o
  -4   2  13      751.81      788.92     32.66 o
  -3   2  13       10.35        6.51      2.82 o
  -2   2  13       12.08       11.08      3.61 o
  -1   2  13        0.04        0.17      3.90 o
   0   2  13       62.61       49.85     12.28 o
   1   2  13        6.63        0.00      8.84 o
   2   2  13        6.96        3.29      6.92 o
   3   2  13       19.50       28.28     12.27 o
  -9   3  13       14.60        5.14      8.11 o
  -8   3  13       11.74        3.38      5.71 o
  -7   3  13        4.75        0.00      8.05 o
  -6   3  13        7.81        0.00      5.86 o
  -5   3  13        2.11        0.00      7.78 o
  -4   3  13      220.33      255.21     19.24 o
  -3   3  13      489.54      537.30     48.13 o
  -2   3  13       65.20       75.80     12.62 o
  -1   3  13       13.12       14.35      7.30 o
   0   3  13       32.62       41.70     12.70 o
   1   3  13        0.00        0.00     11.55 o
   2   3  13        2.94        0.00     10.63 o
  -9   4  13        9.72        4.09      5.34 o
  -8   4  13       15.85        2.51      5.20 o
  -7   4  13        6.56        2.07      6.79 o
  -6   4  13       38.89       54.76     14.15 o
  -5   4  13        0.77        6.93      6.64 o
  -4   4  13       36.14       34.21      7.22 o
  -3   4  13       25.56       32.88      6.93 o
  -2   4  13       46.60       38.07      8.87 o
  -1   4  13      102.27      105.93     19.14 o
   0   4  13       10.91       14.90      9.30 o
   1   4  13       24.38        7.43      4.87 o
   2   4  13        0.00        0.00      9.38 o
  -9   5  13        1.22        7.16      8.07 o
  -8   5  13       17.44       20.62     10.98 o
  -7   5  13       47.71       78.79     17.19 o
  -6   5  13       58.45       66.04     14.61 o
  -5   5  13       55.80       58.44     13.43 o
  -4   5  13       71.95      101.06     16.20 o
  -3   5  13        0.04        0.00      4.77 o
  -2   5  13        5.54        2.87      3.27 o
  -1   5  13       13.76       15.31      7.85 o
   0   5  13        8.73       19.61     10.55 o
   1   5  13        6.17        9.80      5.00 o
  -9   6  13        2.89        7.54      9.14 o
  -8   6  13        3.39        4.30      6.62 o
  -7   6  13       19.44       19.72      8.58 o
  -6   6  13        6.29        0.25      4.48 o
  -5   6  13        5.07        0.00      7.80 o
  -4   6  13        5.84       10.92      5.73 o
  -3   6  13        3.48        2.94      3.77 o
  -2   6  13        4.18       10.47      6.95 o
  -1   6  13        2.65        4.71      6.70 o
   0   6  13        9.84       13.88      9.02 o
  -8   7  13        5.01        4.61      5.95 o
  -7   7  13       38.03       23.39      9.08 o
  -6   7  13        1.41        0.00      7.73 o
  -5   7  13        0.29        1.45      3.16 o
  -4   7  13        3.57        2.76      4.52 o
  -3   7  13        6.52        5.03      3.97 o
  -2   7  13        0.10        0.00      4.58 o
  -1   7  13        2.30        3.11      5.96 o
  -7   8  13       18.80       12.85      6.63 o
  -6   8  13       10.93       10.72      7.59 o
  -5   8  13        1.94        1.23      3.81 o
  -4   8  13        1.12        0.00      4.43 o
  -3   8  13        0.75        0.00      3.16 o
   0  -8  14        2.35        9.95      8.97 o
   1  -8  14        0.01       13.20     11.09 o
  -2  -7  14        0.19        0.00      6.67 o
  -1  -7  14        9.44       11.76      9.78 o
   0  -7  14        8.33        8.65      6.95 o
   1  -7  14       58.90       76.11     13.30 o
   2  -7  14        2.45        5.61      9.80 o
   3  -7  14       28.50       45.26     16.27 o
  -4  -6  14        1.69        0.00      4.92 o
  -3  -6  14        1.18        0.00      6.92 o
  -2  -6  14        5.02        1.62      5.06 o
  -1  -6  14        0.19        0.00      5.18 o
   0  -6  14        1.90       19.48      7.52 o
   1  -6  14        0.47       12.54      9.44 o
   2  -6  14        8.87       16.26     10.38 o
   3  -6  14        0.88       11.29     10.21 o
  -5  -5  14        1.26        2.02      3.84 o
  -4  -5  14        0.14        2.67      5.31 o
  -3  -5  14       31.49       24.86      8.83 o
  -2  -5  14        0.02        0.00      5.32 o
  -1  -5  14       65.61       83.08     12.12 o
   0  -5  14        0.00        8.36      5.61 o
   1  -5  14       25.12       22.68     10.79 o
   2  -5  14        1.50        0.00      5.53 o
   3  -5  14        0.91        0.00      6.17 o
   4  -5  14       10.78       13.15     10.62 o
  -6  -4  14        2.51        2.85      4.63 o
  -5  -4  14        1.16        0.00      3.25 o
  -4  -4  14        2.11        1.56      4.38 o
  -3  -4  14       62.35       50.98     13.24 o
  -2  -4  14        1.02        0.38      3.62 o
  -1  -4  14       59.64       72.11     10.97 o
   0  -4  14       19.86       10.46      6.22 o
   1  -4  14       47.24       36.13     11.19 o
   2  -4  14        4.48        0.00      7.58 o
   3  -4  14       15.10       17.62     10.44 o
   4  -4  14        3.26        4.76      8.90 o
  -7  -3  14       34.57       43.05     12.84 o
  -6  -3  14        7.97       11.19      6.43 o
  -5  -3  14        5.89        7.03      5.30 o
  -4  -3  14        2.74        0.00      7.74 o
  -3  -3  14        0.34        4.36      9.43 o
  -2  -3  14       27.19       38.65      7.97 o
  -1  -3  14        4.59       26.17     11.95 o
   0  -3  14       10.13       25.12      8.05 o
   1  -3  14        7.68        2.89     17.51 o
   2  -3  14        3.86        0.00      9.72 o
   3  -3  14        2.37        0.00      9.44 o
   4  -3  14        4.32        3.93      7.14 o
  -7  -2  14        1.17        7.49      9.78 o
  -6  -2  14        1.02        5.71      4.21 o
  -5  -2  14        5.45        9.02      7.14 o
  -4  -2  14        1.81        0.01      3.59 o
  -3  -2  14      213.57      257.26     15.45 o
  -2  -2  14       23.06       29.05      6.13 o
  -1  -2  14      266.96      281.87     37.33 o
   0  -2  14       61.89       75.55     11.50 o
   1  -2  14        2.90       11.53      5.83 o
   2  -2  14       18.96       45.31     17.08 o
   3  -2  14       10.66        0.00     11.85 o
   4  -2  14       18.31        8.37      7.02 o
  -8  -1  14        6.50       22.86     12.08 o
  -7  -1  14       54.26       81.58     20.12 o
  -6  -1  14        2.99        7.19      6.21 o
  -5  -1  14        1.18        7.70      4.75 o
  -4  -1  14        1.53        0.00      4.79 o
  -3  -1  14        8.18       11.98      7.40 o
  -2  -1  14      125.32      122.83     10.00 o
  -1  -1  14       20.92       14.37      7.83 o
   0  -1  14        0.55        0.86      3.09 o
   1  -1  14       11.43       15.00      4.63 o
   2  -1  14        0.03        8.45     10.32 o
   3  -1  14        2.92       28.89     14.42 o
   4  -1  14        1.44        0.00     10.62 o
  -8   0  14       17.89       27.46     12.39 o
  -7   0  14       30.39       43.43     15.21 o
  -6   0  14        0.07       12.44      9.04 o
  -5   0  14       17.40       27.41      5.17 o
  -4   0  14       36.96       42.73      5.53 o
  -3   0  14       20.75       26.26      4.29 o
  -2   0  14        2.77        0.24      3.13 o
  -1   0  14       20.50       12.98      6.30 o
   0   0  14        6.47        0.73      3.94 o
   1   0  14        8.70        7.76      5.95 o
   2   0  14       11.76       16.36     10.41 o
   3   0  14        0.66       15.73     11.54 o
  -8   1  14        7.73       18.25     10.39 o
  -7   1  14        9.66       21.58      8.63 o
  -6   1  14       25.59       24.93      5.86 o
  -5   1  14        1.27        3.29      3.11 o
  -4   1  14       16.90       14.81      3.50 o
  -3   1  14       27.73       24.52      3.61 o
  -2   1  14       31.94       28.24      4.62 o
  -1   1  14       78.20       69.59     14.13 o
   0   1  14        0.85        0.00     11.41 o
   1   1  14        2.41        0.00      8.68 o
   2   1  14        0.06        0.00      7.29 o
   3   1  14        1.42        8.58      9.60 o
  -9   2  14        4.89        3.40     11.87 o
  -8   2  14        9.84       10.33      4.95 o
  -7   2  14        5.98        1.44      4.53 o
  -6   2  14        3.57        1.91      2.58 o
  -5   2  14        5.61        1.44      2.53 o
  -4   2  14       39.44       32.85      5.91 o
  -3   2  14       15.85       11.63      4.20 o
  -2   2  14        1.75        0.19      1.98 o
  -1   2  14        3.30        8.27      7.06 o
   0   2  14        4.93        0.00     10.85 o
   1   2  14        2.04        0.00     10.44 o
   2   2  14        0.50        0.00      7.78 o
  -9   3  14        0.02        0.00      5.23 o
  -8   3  14        3.10        0.00      4.72 o
  -7   3  14        9.92        0.02      7.57 o
  -6   3  14        4.75        0.00      6.84 o
  -5   3  14        1.74        6.79      6.07 o
  -4   3  14      102.85       96.60     11.90 o
  -3   3  14       12.70       19.72      5.53 o
  -2   3  14        6.70        8.61      5.75 o
  -1   3  14       14.23       15.23      8.53 o
   0   3  14        0.97        1.46      5.71 o
   1   3  14        0.89        0.00      9.09 o
   2   3  14        1.12        0.00      7.69 o
  -9   4  14        0.01        0.00      7.99 o
  -8   4  14        7.37        5.91      5.02 o
  -7   4  14       17.60       38.48     12.16 o
  -6   4  14       51.06       77.15     16.81 o
  -5   4  14       24.19       20.50      5.76 o
  -4   4  14        2.03        0.99      4.16 o
  -3   4  14       25.39       38.41      7.63 o
  -2   4  14        0.00        0.00      5.17 o
  -1   4  14        0.43        5.73      7.36 o
   0   4  14        2.36       10.06     10.04 o
   1   4  14        2.75        0.00     11.81 o
  -9   5  14        2.84       11.89     10.87 o
  -8   5  14        0.63        6.96      7.77 o
  -7   5  14        0.31        1.73      5.68 o
  -6   5  14       13.73       14.33      7.75 o
  -5   5  14        0.93        0.00      3.84 o
  -4   5  14       13.47       15.16      4.62 o
  -3   5  14       68.27       73.07     10.64 o
  -2   5  14        5.08        7.05      6.22 o
  -1   5  14        2.02        1.49      4.74 o
   0   5  14        2.62       13.48      9.06 o
  -8   6  14        6.30        5.84      5.77 o
  -7   6  14        0.16        1.59      4.44 o
  -6   6  14        0.02        0.93      5.68 o
  -5   6  14        8.72       10.46      5.48 o
  -4   6  14       10.33       15.40      4.62 o
  -3   6  14        9.69        6.48      7.29 o
  -2   6  14        4.64        6.07      6.31 o
  -1   6  14        0.01        9.17      8.67 o
  -7   7  14       13.29        7.22      5.34 o
  -6   7  14        0.23        0.00      8.02 o
  -5   7  14        6.06       11.15      7.56 o
  -4   7  14        0.33        0.00      2.83 o
  -3   7  14        9.07        9.08      7.98 o
  -1  -7  15        9.35        4.91      5.81 o
   0  -7  15        4.89        2.29      4.81 o
   1  -7  15        3.01       12.03      6.82 o
  -3  -6  15        0.15        0.00      9.18 o
  -2  -6  15        0.13        0.00      4.48 o
  -1  -6  15        2.62        7.36      7.41 o
   0  -6  15        0.20        7.91      6.00 o
   1  -6  15        3.84       10.90      9.75 o
   2  -6  15        1.53        9.56      9.64 o
  -4  -5  15        0.11        4.20      4.89 o
  -3  -5  15        0.29        0.00      6.57 o
  -2  -5  15        7.96        2.34      3.82 o
  -1  -5  15        8.28        9.95      6.12 o
   0  -5  15        8.16       14.90      6.87 o
   1  -5  15        2.85        9.44      8.66 o
   2  -5  15        7.05        8.01      8.60 o
   3  -5  15        1.33        2.37      5.95 o
  -5  -4  15        1.37        4.47      5.13 o
  -4  -4  15        0.10        0.00      7.73 o
  -3  -4  15        3.95        0.00      4.41 o
  -2  -4  15        4.63        9.31      7.86 o
  -1  -4  15       27.36       25.79      7.04 o
   0  -4  15        0.57        0.00      8.64 o
   1  -4  15       10.10       10.73      6.15 o
   2  -4  15        5.53        0.00      5.40 o
   3  -4  15       17.79        6.07      8.92 o
  -6  -3  15        0.06        0.00      5.25 o
  -5  -3  15        5.66        6.67      5.59 o
  -4  -3  15       12.59        6.75      3.21 o
  -3  -3  15       14.07       15.34      7.02 o
  -2  -3  15        8.92       13.33      6.17 o
  -1  -3  15       71.04       75.62     11.88 o
   0  -3  15        0.06       14.19      6.70 o
   1  -3  15        0.06        0.00     14.61 o
   2  -3  15        5.20        0.00      9.65 o
   3  -3  15        0.33        3.56      6.11 o
  -7  -2  15       12.29       35.32     15.12 o
  -6  -2  15        8.39       18.77     10.05 o
  -5  -2  15       26.10       33.81      8.06 o
  -4  -2  15        0.94        2.75      7.28 o
  -3  -2  15       27.31       30.91      6.07 o
  -2  -2  15       32.88       54.27      8.20 o
  -1  -2  15        3.01       14.05      6.78 o
   0  -2  15      101.43      125.22     14.41 o
   1  -2  15       11.92       23.53      7.52 o
   2  -2  15        1.63       13.02     10.10 o
   3  -2  15       14.17        1.76      9.08 o
  -7  -1  15        1.34       16.31     13.02 o
  -6  -1  15        4.93       24.29     12.13 o
  -5  -1  15        6.53       20.55      8.57 o
  -4  -1  15        6.70        7.36      4.23 o
  -3  -1  15       93.16      102.54     10.38 o
  -2  -1  15       58.64       64.76     14.71 o
  -1  -1  15        3.32        5.13      4.05 o
   0  -1  15        2.12        0.00      3.53 o
   1  -1  15        2.58        9.35      8.72 o
   2  -1  15        0.25       10.91     11.55 o
   3  -1  15        3.33       23.31     14.69 o
  -8   0  15        0.00        6.57      8.39 o
  -7   0  15       19.26       25.15     12.38 o
  -6   0  15       59.89       65.34     17.86 o
  -5   0  15       33.40       43.70      8.74 o
  -4   0  15       72.43       78.30      7.55 o
  -3   0  15        2.37        5.09      3.71 o
  -2   0  15       12.69        6.25      5.97 o
  -1   0  15        0.09        0.00      5.34 o
   0   0  15       11.58        7.63      5.30 o
   1   0  15       14.31       12.40      8.45 o
   2   0  15        1.96        7.96      9.96 o
  -8   1  15        0.65        4.32      9.25 o
  -7   1  15       30.24       41.71     12.20 o
  -6   1  15       11.64       16.75      4.88 o
  -5   1  15       10.35       13.16      3.68 o
  -4   1  15        0.30        0.00      3.65 o
  -3   1  15        1.49        2.71      3.18 o
  -2   1  15       21.69       17.86      4.71 o
  -1   1  15       15.89        1.62      8.62 o
   0   1  15        4.54        0.00      9.65 o
   1   1  15        8.79        3.71      4.61 o
   2   1  15        4.48       13.91     10.23 o
  -8   2  15        0.00        1.18     10.93 o
  -7   2  15        1.50        0.00      3.72 o
  -6   2  15       25.46        8.71      4.34 o
  -5   2  15       51.71       38.06      6.29 o
  -4   2  15       16.64       16.35      8.36 o
  -3   2  15        4.09        4.58      4.12 o
  -2   2  15        2.47        6.28      6.73 o
  -1   2  15       19.79       12.63      6.52 o
   0   2  15        1.58        0.00     10.62 o
   1   2  15       10.56        1.18      7.67 o
  -8   3  15        1.29        0.00      4.87 o
  -7   3  15       19.29       13.28      4.28 o
  -6   3  15       34.17       22.52      4.65 o
  -5   3  15        4.03        4.01      6.85 o
  -4   3  15       40.95       53.05      9.04 o
  -3   3  15       48.52       63.41     15.19 o
  -2   3  15        4.03        6.51      5.94 o
  -1   3  15       23.35       35.50     12.73 o
   0   3  15        2.16        0.00      9.78 o
   1   3  15        0.00        0.00      9.80 o
  -8   4  15        5.19        0.05      6.20 o
  -7   4  15        6.65       21.31     11.46 o
  -6   4  15       57.67       72.90     11.70 o
  -5   4  15       13.19       11.27      8.59 o
  -4   4  15        0.23        0.00      3.27 o
  -3   4  15       14.62       20.24      9.32 o
  -2   4  15       21.01       28.86     11.17 o
  -1   4  15        0.05        7.28      7.97 o
   0   4  15        6.36        0.00      7.08 o
  -8   5  15        5.35       14.64      9.92 o
  -7   5  15        0.15        2.18      4.97 o
  -6   5  15        1.42        0.00      4.24 o
  -5   5  15        0.00        0.00      5.03 o
  -4   5  15        0.02        0.38      4.94 o
  -3   5  15        0.13        1.74      6.41 o
  -2   5  15       13.73       21.88     10.75 o
  -1   5  15        6.05       12.13     10.33 o
  -7   6  15        0.54        8.77      6.43 o
  -6   6  15        0.00        0.00      7.15 o
  -5   6  15       12.61        6.92      4.29 o
  -4   6  15        0.20        0.00      9.00 o
  -3   6  15        2.20        3.20      6.16 o
  -3  -5  16        0.09        0.00      8.52 o
  -2  -5  16        2.89        1.23      5.52 o
  -1  -5  16        1.77        9.26      8.28 o
   0  -5  16        0.37       12.12      6.84 o
   1  -5  16        0.06        3.03      7.24 o
  -4  -4  16        8.99        0.97      6.22 o
  -3  -4  16        0.02        0.00      7.71 o
  -2  -4  16        8.88       11.47      8.32 o
  -1  -4  16        2.33        2.07     12.63 o
   0  -4  16        3.66        1.90      7.51 o
   1  -4  16        0.00        0.00      8.32 o
   2  -4  16        2.72        2.56      5.65 o
  -5  -3  16       20.12       39.18     13.93 o
  -4  -3  16        1.69        2.49      9.49 o
  -3  -3  16       31.60       42.08      9.37 o
  -2  -3  16       17.00       28.49      7.05 o
  -1  -3  16        2.62       22.91      8.05 o
   0  -3  16        3.36        3.55     16.09 o
   1  -3  16        0.62        0.00     11.71 o
   2  -3  16        4.83        0.00      7.58 o
  -6  -2  16        0.86       18.46     11.96 o
  -5  -2  16        0.28        7.12      5.20 o
  -4  -2  16        5.10        2.22      9.84 o
  -3  -2  16       31.32       43.16      7.25 o
  -2  -2  16        1.76       11.14      4.40 o
  -1  -2  16        2.00        7.68      5.54 o
   0  -2  16       10.69       16.45      6.80 o
   1  -2  16        2.15       13.67     11.10 o
   2  -2  16        2.25        8.42      8.27 o
  -6  -1  16        6.78       17.35     10.83 o
  -5  -1  16        9.72       26.50     12.94 o
  -4  -1  16       28.00       32.01      5.73 o
  -3  -1  16        0.06        0.27      3.44 o
  -2  -1  16        2.09        1.85      5.01 o
  -1  -1  16        1.18        0.00      3.21 o
   0  -1  16        5.15        6.02      9.66 o
   1  -1  16        0.05        7.61      9.13 o
   2  -1  16        0.47       13.71     10.37 o
  -7   0  16        3.45       13.32     11.22 o
  -6   0  16       29.93       56.06     11.75 o
  -5   0  16        0.33       10.93      4.00 o
  -4   0  16        5.20        7.71      5.22 o
  -3   0  16       11.27       12.43      3.81 o
  -2   0  16        0.18        0.00      5.69 o
  -1   0  16        1.13        0.00      5.69 o
   0   0  16        0.77        0.00      4.32 o
   1   0  16        5.81       13.77      9.85 o
  -7   1  16        0.51        0.29      6.76 o
  -6   1  16        0.36        1.35      6.74 o
  -5   1  16        1.33        0.00      2.98 o
  -4   1  16        0.37        1.41      3.25 o
  -3   1  16       12.81        9.12     11.45 o
  -2   1  16       16.71        8.53      3.33 o
  -1   1  16        6.18        0.00     10.51 o
   0   1  16        5.80        1.40      5.67 o
   1   1  16        3.85        0.00      5.71 o
  -7   2  16        0.41        2.24      5.84 o
  -6   2  16        0.01        0.00      4.25 o
  -5   2  16       50.15       61.03      8.35 o
  -4   2  16        0.86        0.00      4.14 o
  -3   2  16        0.59        7.39      7.76 o
  -2   2  16        0.43       15.75      9.48 o
  -1   2  16        3.43        0.00     11.44 o
   0   2  16        5.12        3.67      6.01 o
  -7   3  16        3.81        0.00      4.37 o
  -6   3  16        6.67        6.46      6.63 o
  -5   3  16        1.62        4.00      9.02 o
  -4   3  16        1.07        0.00      3.67 o
  -3   3  16        1.51        1.43      5.34 o
  -2   3  16        0.12        5.83      8.05 o
  -1   3  16       18.31       27.13     11.60 o
  -7   4  16        1.25        6.72      5.79 o
  -6   4  16        1.92        1.53      5.51 o
  -5   4  16        3.21        5.07      4.20 o
  -4   4  16        1.14        4.37      4.44 o
  -3   4  16        0.23        2.27      4.61 o
  -2   4  16        3.10        9.23      9.18 o
  -6   5  16        5.56        9.14      4.12 o
  -5   5  16        0.01        0.00      4.82 o
  -4   5  16        0.72        1.13      3.78 o
  -3   5  16        0.30        5.06      6.04 o
  -2  -4  17        0.05        9.82      7.35 o
  -1  -4  17        4.69       11.09      5.47 o
  -4  -3  17        0.52        3.17      6.47 o
  -3  -3  17       13.48       29.92      9.42 o
  -2  -3  17       14.89       32.57      6.91 o
  -1  -3  17        4.06        6.83      3.53 o
   0  -3  17        4.92        0.33      8.81 o
  -5  -2  17       20.44       50.00     17.01 o
  -4  -2  17       25.44       60.36     18.60 o
  -3  -2  17       14.87       25.80      6.17 o
  -2  -2  17        0.95        4.10      4.05 o
  -1  -2  17        0.43        7.53      6.41 o
   0  -2  17        5.72       19.17      8.27 o
  -5  -1  17        9.32       34.27     13.89 o
  -4  -1  17       16.67       33.55     13.88 o
  -3  -1  17        0.28        1.26      4.38 o
  -2  -1  17        0.06        2.30      3.84 o
  -1  -1  17        4.05        5.20      4.44 o
   0  -1  17        6.72       15.37      9.79 o
  -6   0  17        2.34       11.77      6.84 o
  -5   0  17        1.15        9.16      5.60 o
  -4   0  17        0.11        0.00      4.66 o
  -3   0  17        7.55        0.00      5.43 o
  -2   0  17        0.00        0.00      5.53 o
  -1   0  17        1.86        0.00      4.53 o
   0   0  17        0.12        3.59      8.64 o
  -6   1  17        1.32        2.18      6.14 o
  -5   1  17        0.47        2.09      3.69 o
  -4   1  17        0.00        3.22     10.65 o
  -3   1  17        2.04        0.00      6.72 o
  -2   1  17        5.27        0.00      7.78 o
  -1   1  17        0.59        0.00      8.20 o
  -6   2  17       10.51        5.03      3.52 o
  -5   2  17        6.55        3.02      8.47 o
  -4   2  17        0.95        8.10      6.79 o
  -3   2  17        7.99       19.83     10.71 o
  -2   2  17        4.71        0.00      9.85 o
  -1   2  17        0.66        0.00      9.23 o
  -6   3  17        1.45        3.60     10.29 o
  -5   3  17        7.51        8.42      6.60 o
  -4   3  17        2.08        8.34      7.05 o
  -3   3  17        1.07        5.91      8.41 o
  -2   3  17        1.09       19.98     12.08 o
  -5   4  17        0.27        0.00      5.08 o
  -4   4  17        7.52       16.56     10.04 o
 
